# Supplementary material for: Engineering an anti-HER2 biparatopic antibody with a multimodal mechanism of action
Source: Nat Commun. 2021 Jun 18;12:3790. doi: 10.1038/s41467-021-23948-6 (PMC8213836; doi:10.1038/s41467-021-23948-6)
Supplement: Supplementary file 3 — Supplementary Data 1 [file 41467_2021_23948_MOESM3_ESM.zip]

Archive with 29 entries (19 files):
- Release/
- Release/96mer_link=18nm_d=100nm_surfaceSideLength=1000nm_2_sites/
- Release/96mer_link=18nm_d=100nm_surfaceSideLength=1000nm_2_sites/Data.mat
- Release/96mer_link=18nm_d=100nm_surfaceSideLength=1000nm_2_sites/Surface10Simulation100.png
- Release/96mer_link=18nm_d=200nm_surfaceSideLength=1000nm_2_sites/
- Release/96mer_link=18nm_d=200nm_surfaceSideLength=1000nm_2_sites/Data.mat
- Release/96mer_link=18nm_d=200nm_surfaceSideLength=1000nm_2_sites/Surface19Simulation1000.png
- Release/96mer_link=18nm_d=50nm_surfaceSideLength=1000nm_2_sites/
- Release/96mer_link=18nm_d=50nm_surfaceSideLength=1000nm_2_sites/Data.mat
- Release/96mer_link=18nm_d=50nm_surfaceSideLength=1000nm_2_sites/Surface10Simulation100.png
- Release/96mer_link=30nm_d=100nm_surfaceSideLength=1000nm_2_sites/
- Release/96mer_link=30nm_d=100nm_surfaceSideLength=1000nm_2_sites/Data.mat
- Release/96mer_link=30nm_d=100nm_surfaceSideLength=1000nm_2_sites/Surface10Simulation100.png
- Release/96mer_link=30nm_d=200nm_surfaceSideLength=1000nm_2_sites/
- Release/96mer_link=30nm_d=200nm_surfaceSideLength=1000nm_2_sites/Data.mat
- Release/96mer_link=30nm_d=200nm_surfaceSideLength=1000nm_2_sites/Surface30Simulation2100.png
- Release/96mer_link=30nm_d=50nm_surfaceSideLength=1000nm_2_sites/
- Release/96mer_link=30nm_d=50nm_surfaceSideLength=1000nm_2_sites/Data.mat
- Release/96mer_link=30nm_d=50nm_surfaceSideLength=1000nm_2_sites/Surface10Simulation100.png
- Release/96mer_link=36nm_d=100nm_surfaceSideLength=1000nm_2_sites/
- Release/96mer_link=36nm_d=100nm_surfaceSideLength=1000nm_2_sites/Data.mat
- Release/96mer_link=36nm_d=100nm_surfaceSideLength=1000nm_2_sites/Surface10Simulation100.png
- Release/96mer_link=36nm_d=200nm_surfaceSideLength=1000nm_2_sites/
- Release/96mer_link=36nm_d=200nm_surfaceSideLength=1000nm_2_sites/Data.mat
- Release/96mer_link=36nm_d=200nm_surfaceSideLength=1000nm_2_sites/Surface17Simulation800.png
- Release/96mer_link=36nm_d=50nm_surfaceSideLength=1000nm_2_sites/
- Release/96mer_link=36nm_d=50nm_surfaceSideLength=1000nm_2_sites/Data.mat
- Release/96mer_link=36nm_d=50nm_surfaceSideLength=1000nm_2_sites/Surface10Simulation100.png
- Release/Average Ratio of Linked DNA levers.xlsx
