# Supplementary material for: Engineering an anti-HER2 biparatopic antibody with a multimodal mechanism of action
Source: Nat Commun. 2021 Jun 18;12:3790. doi: 10.1038/s41467-021-23948-6 (PMC8213836; doi:10.1038/s41467-021-23948-6)
Supplement: Supplementary file 3 — Supplementary Data 1 [file 41467_2021_23948_MOESM3_ESM.zip › Release/Average Ratio of Linked DNA levers.xlsx]

## Sheet: Sheet1
	18nm		30nm		36nm
50nm	98.3168	0.370732	99.0786	0.212923	99.2381	0.310448
100nm	79.4367	1.32811	88.0545	0.801183	90.5114	0.941771
200nm	38.3218	0.769984	45.5553	0.479635	51.4773	0.91025
