# Supplementary material for: Engineering an anti-HER2 biparatopic antibody with a multimodal mechanism of action
Source: Nat Commun. 2021 Jun 18;12:3790. doi: 10.1038/s41467-021-23948-6 (PMC8213836; doi:10.1038/s41467-021-23948-6)
Supplement: Supplementary file 5 — Source Data [file 41467_2021_23948_MOESM5_ESM.xlsx]

## Sheet: Figure 1b
BT474
log conc.	6L1G			TZB + PZB			PZB			TZB			641			641i			841			841i
-1.79588	96.8033	91.0121	92.5189	92.4644	93.5718	93.2632	101.614	103.012	102.83	99.8531	100.434	98.0559	93.8548	91.7021	94.0149	89.923	95.4916	85.2262	101.558	98.9608	101.825	97.3774	99.6191	97.3774
-1.09691	104.718	100.706	101.396	98.7457	100.325	92.3737	100.652	105.553	105.136	99.3085	98.2193	94.3162	105.188	106.664	106.718	105.615	97.6087	95.8118	101.701	101.38	102.306	97.9823	95.1536	93.7837
-0.39794	105.481	96.8214	102.358	92.8094	87.5629	82.5887	103.048	102.195	102.74	73.7476	72.5313	67.1759	105.935	110.863	105.561	99.1921	97.7333	100.117	103.195	97.3063	106.896	85.3685	85.7777	87.7525
0.30103	59.3515	53.9234	61.53	52.9431	48.2594	49.6754	91.702	91.4478	91.7564	48.9311	48.1142	48.0597	70.7621	65.585	68.3959	83.3759	76.3485	67.9156	72.5235	74.7651	75.4945	65.7629	67.5064	62.2047
1	17.0889	15.2191	16.1812	38.3291	37.9842	39.3458	89.3964	87.1453	84.2407	45.5544	44.3744	45.0098	30.2699	30.7858	31.4085	55.1951	56.5294	54.0564	37.5998	34.0416	38.4893	53.9675	51.8503	50.7117
1.69897	15.9452	15.5821	14.9649	34.9706	35.9147	37.0584	91.5386	85.9653	84.9305	42.3412	41.7784	41.1975	25.8222	26.0179	26.7829	46.0683	45.4456	45.2677	27.3878	27.4767	31.9245	43.969	40.5353	41.3003
HCC1419
log conc.	6L1G			TZB + PZB			PZB			TZB			641			641i			841			841i
-1.79588	99.7303	99.7523	103.297	102.284	99.6422	104.706	99.9725	102.439	104.596	108.251	104.2	103.958	99.7352	98.1036	100.062	101.65	99.67	102.389	104.369	97.8426	102.977	99.6482	96.9506	106.131
-1.09691	94.9083	95.789	99.378	101.954	98.6073	99.4	99.5982	102.967	110.453	101.183	104.09	107.018	101.149	87.9876	97.4075	101.41	98.1906	101.258	108.459	100.54	107.567	103.738	96.6461	101.432
-0.39794	102.637	99.8404	103.055	95.2165	95.9651	92.6624	97.044	102.13	101.007	100.611	94.0936	96.6917	107.98	94.6011	98.0166	93.7962	98.691	94.6664	98.865	99.6917	101.062	93.7962	94.9057	97.4075
0.30103	74.189	67.1652	70.8422	74.9597	66.4386	72.2074	91.2312	91.5395	98.4092	85.9688	82.3798	83.3707	82.6142	80.4604	74.8477	80.852	73.9992	71.4974	76.3923	62.2733	68.4082	65.2973	59.8803	61.9905
1	18.0423	18.7468	18.1083	64.6771	63.5101	62.6514	85.6826	91.4073	96.2514	82.8202	82.6661	80.5963	54.5939	47.6541	48.1544	47.4365	44.4343	47.1537	40.6925	34.3618	39.3437	44.1515	42.2589	41.7367
1.69897	15.8845	14.1891	15.29	62.4753	58.6	65.1835	84.8239	90.1743	89.0294	81.0807	78.5707	79.1652	48.3937	43.4989	47.5018	38.1472	36.8201	41.6932	36.4503	32.3821	36.5156	36.4503	37.1247	36.1892

## Sheet: Figure 1c
All shown in medium intensities, actual blot might slightly vary
loading for all blots
Marker	PBS	TZB (T)	PZB (P)	T + P	6L1G	641	641i	841	841i
PageRuler™ Prestained Protein Ladder
Blot 1
700 nm											800 nm
Blot 2
700 nm											800 nm
Blot 3
700 nm											800 nm

## Sheet: Figure 1d
Time [s]	Untr.						841						PZB+TZB						641i						641						6L1G						841i
-9.925	1.01106	0.963954	1.02778	0.930881	0.992743		0.958896	1.02874	1.05458	1.10034	0.986984		1.05524	1.00025	1.06402	1.00858	1.0835		1.02652	1.01008	1.12588	0.951155	0.938669		0.975749	0.965622	1.00871	0.999783	0.946129		1.0447	0.944702	1.01815	1.03995	1.01769		0.946575	0.997494	1.05071	0.965466	0.967602
-7.925	1.01736	0.976226	1.06876	0.955736	1.06396		0.939624	0.990802	1.12117	0.977239	0.938055		1.006	1.01958	1.07012	1.06542	1.00609		0.989232	1.00325	1.05015	1.01457	0.915616		1.00414	0.990964	0.980419	0.971364	0.992728		0.960102	0.915429	0.972166	1.06393	1.00416		0.956022	0.938891	1.04883	0.994783	0.955807
-5.925	0.950153	0.923197	0.990403	0.991087	1.05581		0.956555	1.01377	1.1301	0.953201	0.97415		0.998943	0.968146	1.12466	1.00978	0.96697		0.961333	1.05885	1.05262	0.97429	0.980148		0.998426	1.02344	1.0087	0.982492	0.90049		0.98219	1.06676	1.00646	1.13924	1.01663		0.932955	0.977885	1.02454	0.979069	0.987502
-3.925	0.922206	0.961504	1.05785	0.946951	1.04433		1.00826	1.11459	1.11937	0.890036	0.963599		1.07578	0.97429	1.08151	0.98523	0.980645		0.967092	1.0229	1.01046	1.03836	1.00585		0.98541	1.01487	1.00537	1.02009	0.919287		0.979054	1.00438	0.982397	1.05605	1.11085		0.977978	0.92659	0.999377	1.01691	0.987255
-1.925	1	1	1	1	1		1	1	1	1	1		1	1	1	1	1		1	1	1	1	1		1	1	1	1	1		1	1	1	1	1		1	1	1	1	1
0	0	0	0	0	0		0	0	0	0	0		0	0	0	0	0		0	0	0	0	0		0	0	0	0	0		0	0	0	0	0		0	0	0	0	0
2	0.131255	0.117429	0.0936742	0.0879789	0.0925248		0.00119635	0.0438059	-0.0279745	0.0259778	-0.034999		0.039909	0.0151431	0.0266769	-0.00646114	0.000704756		-0.0118535	-0.0129679	0.0129504	0.0193757	0.0133282		0.0164223	0.00921283	0.0134383	0.0314057	0.010813		0.00584167	0.02309	-0.00714857	0.0156328	0.00107615		-0.000368031	-0.0100852	-0.00391671	-0.00820867	0.00713481
4	0.20281	0.16844	0.128678	0.139957	0.171822		0.0185563	0.0379078	0.00968534	0.0539887	0.00153005		0.0376668	0.00860255	0.0314835	-0.0150024	0.0338573		0.00764012	-0.00942634	0.0153308	0.0229025	-0.00134424		0.0309918	0.0149808	0.0240274	0.0445963	0.000138867		0.030441	0.0308192	-0.0124796	-0.00147089	0.0160894		0.00285624	0.0140928	0.00422113	-0.00144687	0.00622002
6.001	0.223704	0.217393	0.259813	0.212937	0.215909		0.0499801	0.0467666	0.0243303	0.0679652	0.0115002		0.0297042	0.00651379	0.0500259	-0.0480624	0.0310287		0.0183068	-0.00192727	0.0406068	0.0134051	0.0434327		0.0525593	0.0398233	0.0508728	0.0539329	0.0429844		0.010072	0.0381125	0.00316115	0.0162029	0.00605088		0.0367582	-0.00970387	0.0170648	-0.00266741	-0.00469705
8.001	0.272675	0.312991	0.20426	0.238561	0.22135		0.0431274	0.0422854	0.0424675	0.0609933	0.0301757		0.045672	0.0117316	0.0187056	-0.0347911	0.0355197		0.00908795	-0.0103669	0.0258543	0.0147638	0.0154018		0.0588924	0.00974634	0.0363004	0.0145999	0.0255685		0.0200748	0.0240917	-0.0080175	0.00249386	0.0253582		0.00699728	0.00190726	0.0194578	0.00085222	0.0178374
10.001	0.264203	0.360716	0.253545	0.297471	0.309737		0.0421551	0.108945	0.0345227	0.104856	0.000358108		0.0300398	-0.00339113	0.106509	0.0282625	0.0240228		0.0143145	-0.00364739	0.0477213	0.0202817	0.0260273		0.0669441	0.0619399	0.0460905	0.033155	0.0326008		0.00736744	0.0602559	0.00256957	0.0143133	0.0050599		0.0163878	0.0121496	0.0255076	0.0174293	0.0299134
12.001	0.371196	0.413949	0.276879	0.339117	0.349679		0.0553674	0.10498	0.101196	0.137031	0.0884288		0.0587745	-0.0148388	0.0466926	-0.0103912	0.030186		0.0150985	-0.000910618	0.0369606	0.0263115	0.0423623		0.0439149	0.0438104	0.0704832	0.0262483	0.0279644		0.0449462	0.00690996	-0.00159593	0.0265154	0.0271113		0.00418327	-0.00722719	0.0301898	0.00976778	0.00897551
14.002	0.400843	0.396955	0.294879	0.356881	0.297123		0.0721658	0.090695	0.108044	0.163475	0.0714117		0.0572976	-0.000244096	0.158059	0.014891	0.0378226		0.019156	0.00807874	0.0452106	0.0473986	0.0491721		0.0637982	0.0520622	0.0815107	0.0379695	0.0452972		0.0199704	0.0765919	0.00279231	0.0218305	0.0419724		0.0348885	0.0175036	0.0209393	0.0207167	0.0175409
16.002	0.43327	0.45112	0.337378	0.398824	0.315494		0.0757778	0.0989022	0.0921269	0.115386	0.100311		0.0630644	0.0126338	0.114323	0.00716271	0.0302149		0.033802	0.00993186	0.0702316	0.0416004	0.0418001		0.0614128	0.0694881	0.0975254	0.0645414	0.0678267		0.0323913	0.0477522	0.000911348	0.0209194	0.0329094		0.0309559	0.0264221	0.0476221	0.0317698	0.041701
18.002	0.505359	0.421177	0.379468	0.381413	0.401527		0.0906755	0.0939395	0.0934062	0.149383	0.13169		0.0511073	0.0137536	0.11696	0.083905	0.0480009		0.0239882	0.0075029	0.0639865	0.0376585	0.0336601		0.0905734	0.0675826	0.0996242	0.0584072	0.0586093		0.0323452	0.0845474	0.0261474	0.017629	0.0420518		0.0287733	0.00799441	0.0181952	0.0128381	0.0116705
20.002	0.493221	0.470211	0.421416	0.427554	0.384822		0.0825581	0.0909299	0.0569477	0.169761	0.074612		0.032759	0.0272502	0.0735243	0.190971	0.0657201		0.0250095	0.0469162	0.0623225	0.0425251	0.0595653		0.0870934	0.0949752	0.090431	0.0812236	0.100836		0.0227736	0.0385544	0.00511501	0.0538617	0.03973		0.0406855	0.00720335	0.0424176	0.0221762	0.0317249
22.002	0.502181	0.495362	0.401476	0.492867	0.468432		0.0929488	0.154718	0.133093	0.156636	0.12102		0.0554169	0.0123219	0.173746	0.228538	0.041272		0.0378435	0.0180321	0.0408993	0.0683427	0.0686854		0.0944696	0.0798662	0.0938111	0.0834913	0.0807132		0.070885	0.0270035	-0.00321344	0.00912476	0.07123		0.0338101	0.0183991	0.0657745	0.0146583	0.0542417
24.003	0.508185	0.506706	0.386309	0.506135	0.436987		0.113679	0.0785984	0.120197	0.197187	0.117497		0.0790506	0.00952446	0.125885	0.0381612	0.0462762		0.0310037	0.0183016	0.030292	0.0705415	0.0819343		0.0911477	0.0840695	0.075911	0.094646	0.0738955		0.0394003	0.064817	0.0656499	0.0576385	0.0440746		0.0475975	0.0107578	0.0259707	0.024165	0.0234266
26.003	0.558724	0.579373	0.392607	0.503945	0.542729		0.0860585	0.171631	0.115119	0.226879	0.177681		0.0603583	0.0283421	0.183343	0.0493869	0.0733252		0.0466713	0.0578499	0.0810333	0.0696426	0.0530719		0.11468	0.0797806	0.131619	0.077756	0.108054		0.0554021	0.0420397	0.0577991	0.0526999	0.049729		0.0173425	0.016767	0.0594686	0.0255632	0.0404158
28.003	0.577126	0.660142	0.468027	0.526727	0.51266		0.115666	0.163712	0.216794	0.219116	0.187115		0.0625976	0.0202475	0.179326	0.0483209	0.0522007		0.0470971	0.0492798	0.0636987	0.0677287	0.0364318		0.110201	0.103552	0.101624	0.0766416	0.091248		0.0501201	0.111582	0.0294515	0.0384325	0.0712565		0.0267069	0.0197894	0.0158786	0.0450689	0.0327021
30.003	0.535526	0.645768	0.533749	0.477663	0.519045		0.157536	0.16124	0.135228	0.246058	0.154		0.0834804	0.0326611	0.200187	0.0245983	0.0584561		0.0205178	0.00849504	0.0472636	0.0962241	0.0524834		0.12337	0.0957832	0.177743	0.0923964	0.115244		0.0516544	0.0524456	0.0683016	0.0689221	0.113644		0.0336321	0.0152378	0.0447513	0.0467473	0.0607285
32.003	0.508687	0.59845	0.460351	0.560519	0.531178		0.140145	0.149116	0.140154	0.206517	0.189488		0.0551799	0.0573063	0.197075	0.0354515	0.0540505		0.0447455	0.0766712	0.087626	0.0518213	0.0529798		0.112325	0.110261	0.167999	0.111408	0.112462		0.0371958	0.0874337	0.0622542	0.0284239	0.131103		0.0426275	0.0402989	0.0294513	0.040745	0.0653329
34.003	0.513888	0.703087	0.601614	0.593428	0.548683		0.118075	0.19338	0.192466	0.204104	0.16663		0.065174	0.0294304	0.148381	0.134017	0.0661781		0.0506067	0.0598522	0.125238	0.0440104	0.0875524		0.141155	0.082403	0.137675	0.121881	0.109355		0.0564894	0.0619847	0.0715488	0.0823803	0.110425		0.0368048	0.0191217	0.0497329	0.0190919	0.0453257
36.003	0.525261	0.668056	0.500673	0.518419	0.548656		0.172422	0.187582	0.2221	0.281443	0.1263		0.10247	0.0433632	0.131361	0.116298	0.0663141		0.0747562	0.0505761	0.13956	0.0492219	0.0584111		0.130425	0.113982	0.132489	0.104176	0.134854		0.0670532	0.108356	0.0514779	0.0927871	0.0696929		0.0419014	0.0293593	0.0417529	0.0225369	0.0720245
38.003	0.660508	0.725943	0.541737	0.576918	0.670654		0.162897	0.19191	0.272847	0.238245	0.188003		0.114374	0.0619131	0.150607	0.0673673	0.0604673		0.043532	0.0419001	0.167789	0.093879	0.0549122		0.135966	0.117248	0.173475	0.099475	0.0874889		0.0906979	0.0717466	0.0719636	0.117895	0.0963182		0.0690833	0.025534	0.0624544	0.0378777	0.0486084
40.003	0.591594	0.692661	0.55985	0.616912	0.636157		0.16956	0.205568	0.294701	0.2385	0.201554		0.0997288	0.0462507	0.124706	0.101373	0.0873502		0.0536956	0.025244	0.175165	0.118416	0.0655949		0.158542	0.127399	0.18609	0.140449	0.144593		0.072971	0.11486	0.056954	0.052422	0.108614		0.0243726	0.0151786	0.0624985	0.0620286	0.0716921
42.004	0.56157	0.807865	0.5585	0.684953	0.601169		0.157821	0.217161	0.226722	0.224852	0.223089		0.100138	0.0762884	0.191389	0.0860667	0.0947787		0.0580713	0.0797429	0.187278	0.0482536	0.0825401		0.144746	0.1323	0.159117	0.139222	0.162293		0.0490571	0.115501	0.0563602	0.115312	0.0658253		0.0614979	0.035292	0.0796948	0.0621697	0.0679171
44.004	0.554701	0.79873	0.562101	0.666411	0.577518		0.160307	0.185648	0.2495	0.265152	0.272531		0.124565	0.074727	0.268028	0.101671	0.116815		0.058001	0.0235466	0.120007	0.0940104	0.116075		0.191132	0.139911	0.183986	0.114465	0.154104		0.0841519	0.128686	0.0562439	0.100728	0.0944736		0.0368119	0.0593348	0.0827076	0.0314875	0.0475994
46.004	0.562123	0.813318	0.619671	0.663106	0.600308		0.153413	0.182162	0.311167	0.321749	0.25798		0.104454	0.0681423	0.165832	0.119961	0.0776634		0.107449	0.0586869	0.146222	0.0930206	0.0888854		0.203701	0.135555	0.180092	0.1327	0.127356		0.107556	0.13555	0.0651184	0.0805011	0.0873499		0.0413337	0.0379996	0.0568364	0.0473116	0.081717
48.004	0.603474	0.802087	0.605815	0.657783	0.670393		0.189959	0.209741	0.250675	0.332563	0.196467		0.103427	0.0536389	0.177877	0.148273	0.0721695		0.0961978	0.0520822	0.110688	0.121282	0.107113		0.229546	0.129895	0.198915	0.195204	0.166622		0.0826752	0.096491	0.0459139	0.167245	0.131349		0.0490355	0.0596392	0.0893984	0.0506562	0.0546372

## Sheet: Figure 2b
Time [s]	utr.						6L1G						441
-10.121	1.49187	0.898631	0.898949	0.94459	1.03087		0.895429	1.13769	1.05041	0.983753	0.914244		0.985933	1.04393	0.896101	1.13842	1.12096
-8.121	1.28314	0.961897	0.876734	0.935981	0.841294		1.01641	1.05783	1.08837	0.971334	0.991984		1.02678	0.992885	0.953983	1.10244	1.06321
-6.121	0.891521	0.917662	0.758437	0.863866	0.868784		0.892002	1.26221	1.08527	1.07952	1.03286		1.0061	0.999562	0.906998	1.03243	1.04897
-4.121	1.01133	1.00765	0.760343	0.97893	0.818988		0.843658	1.25162	0.975661	0.974418	1.04058		1.04713	0.986182	0.744545	1.03535	1.08263
-2.12	1	1	1	1	1		1	1	1	1	1		1	1	1	1	1
0	0	0	0	0	0		0	0	0	0	0		0	0	0	0	0
2	0.194552	0.124469	0.109012	0.0322973	0.0410028		0.00900715	-0.0086303	0.117397	0.0229627	-0.0211197		0.0233752	0.00068048	0.0148066	-0.0263319	0.0103638
4	0.275013	0.247445	0.212359	0.061898	0.0608783		-0.0157949	-0.0159927	0.0871926	0.0146227	0.00648431		0.065585	0.00683573	0.0248428	0.0136878	0.00722272
6.001	0.210888	0.366208	0.209575	0.0825468	0.13079		0.00891019	0.0213769	0.0931857	0.0415379	0.0169977		0.055042	0.0138812	0.0140707	-0.0141191	0.0178159
8.001	0.507134	0.378535	0.209917	0.106409	0.126816		0.0159202	-0.0182823	0.0683414	0.0270348	-0.0232457		0.0470588	-0.0165108	0.031091	0.00417117	-0.00099639
10.001	0.320279	0.390036	0.208543	0.148299	0.240537		0.00887859	0.037297	0.093945	0.0203828	-0.0104364		0.0623279	0.00586668	0.0155651	0.0178732	-0.000457127
12.001	0.499748	0.568022	0.237212	0.150274	0.263523		0.0255259	0.00883606	0.194142	0.0501991	0.0160393		0.0334404	0.0413196	0.0319601	-0.0158765	0.00588368
14.001	0.716137	0.419619	0.274652	0.200593	0.256794		0.00430523	0.043322	0.0917279	0.0906804	0.008183		0.0556326	0.0266095	0.0660167	-0.0199002	-0.00905159
16.001	0.450208	0.61286	0.452574	0.229163	0.313057		0.0505023	0.0305837	0.20494	0.0681327	0.0232585		0.0242617	0.0187895	0.0324811	-0.0234483	0.018834
18.001	0.290793	0.576598	0.28461	0.280174	0.283574		0.0229399	0.0793444	0.139127	0.0514725	0.0349438		0.0537299	0.0422809	0.023256	-0.0134141	0.00222158
20.001	0.374095	0.570484	0.340344	0.239286	0.316231		0.0416623	0.0214254	0.122859	0.012372	0.022894		0.0630378	0.0161224	0.0448553	0.0108099	0.0289257
22.002	0.278677	0.58852	0.379943	0.238734	0.336081		0.0927122	0.0611959	0.18057	0.0619985	0.0502068		0.0795228	0.0139409	0.0754942	0.0228778	0.0116285
24.002	0.38336	0.515767	0.391533	0.321123	0.416846		0.0356955	0.103695	0.234562	0.0581682	0.0541997		0.0722066	0.0355769	0.127163	-0.00687145	0.00974211
26.002	0.342716	0.445742	0.330371	0.286768	0.369476		0.0865254	0.128476	0.133408	0.0457542	0.0932031		0.124579	0.0626575	0.0114749	0.0418262	0.0376205
28.002	0.363384	0.611892	0.391885	0.339144	0.452337		0.04761	0.0298292	0.221639	0.0472817	0.0706224		0.0729079	0.0408065	0.145055	0.0649614	0.0296805
30.002	0.461124	0.737941	0.342301	0.337537	0.346069		0.0802755	0.0373269	0.142182	0.0947104	0.0770679		0.0854581	0.0257129	0.0660117	0.0189125	0.0421495
32.003	0.342708	0.691706	0.364946	0.306288	0.414369		0.0872682	0.105676	0.159735	0.09403	0.0760203		0.0521455	0.0283383	0.0795587	0.0331448	0.0418187
34.003	0.376319	0.595299	0.484957	0.307889	0.423712		0.111527	0.0953179	0.17488	0.0937014	0.0665959		0.0802744	0.0478244	0.101943	-0.0181108	0.0790495
36.003	0.458056	0.619691	0.459328	0.38507	0.447134		0.048188	0.0909518	0.269517	0.0657979	0.089883		0.138888	0.0662641	0.113234	0.0189744	0.0417789
38.003	0.367455	0.924562	0.35992	0.463616	0.460137		0.0301418	0.0341333	0.339698	0.074773	0.11161		0.0680811	0.0327703	0.175925	0.0374582	0.03604
40.003	0.316733	0.686784	0.503968	0.37704	0.439016		0.0904081	0.107309	0.181142	0.0777695	0.139536		0.163978	0.0464508	0.102538	0.0194504	0.0568473
42.004	0.605293	0.800747	0.487283	0.35942	0.447819		0.107894	0.0946272	0.240184	0.124568	0.102281		0.106729	0.0614726	0.168906	0.0617428	0.0491047
44.004	0.336618	0.708932	0.530327	0.424366	0.476919		0.164854	0.101405	0.280437	0.0673746	0.101183		0.137395	0.0487232	0.209266	0.0777332	0.0838598
46.004	0.464836	0.870782	0.451268	0.442046	0.466808		0.141554	0.128405	0.161806	0.0832103	0.102915		0.0920095	0.0321591	0.132082	0.0368742	0.0880987
48.004	0.328793	0.80635	0.44291	0.486	0.439174		0.0861977	0.0455763	0.167182	0.117822	0.133792		0.127838	0.0794978	0.0707354	0.111672	0.116886

## Sheet: Figure 2d
untr.	441
0.21	0.62
0.06	0.5
0.16	0.61
0.24	0.58
	0.7
	0.73
	0.66
	0.54

## Sheet: Figure 2e
	BT474				ZR-75-30				HCC1419				HCC2218				SKBR3				UACC-893				AU565				MCF7				CALU-3				H358				N-87				CW-2				MKN-7
TZB	37.9824	38.3154	37.9025		35.429	32.0216	32.3549		74.0847	72.4712	73.1141		94.3878	87.8791	92.0955		69.1105	64.9914	67.7031		124.114	114.559	112.15		96.6127	73.0628	77.4255		97.1627	101.225	101.351		85.5472	90.5167	103.876		111.644	109.381	109.953		75.6568	71.8453	70.6922		126.294	120.61	122.891		96.2104
hA21G	91.2849	96.7457	91.4981		61.5772	61.2438	60.7623		100.342	94.6698	92.5899		85.4195	95.2077	98.0019		86.898	88.4769	89.8294		65.571	67.9086	70.9302		113.315	96.3303	100.425		100.544	99.8626	99.4589		101.069	104.457	104.909		113.901	113.528	115.301		92.5168	92.3347	97.5906		116.678	118.925	109.672		110.234
hA21G + TZB	31.829	29.032	29.0986		37.0957	36.4661	38.6142		51.2432	52.5038	58.3654		78.9944	64.7053	78.643		68.5613	70.0373	71.2112		54.4137	55.3834	55.3324		82.9741	82.0846	86.5885		92.0151	101.738	105.33		72.2359	77.2377	71.2355		112.972	106.438	101.918		47.7995	50.3	48.8434		122.791	126.658	114.761		95.3592
441	25.7423	25.4759	24.0641		28.9105	27.9846	29.0216		32.7842	31.4451	31.4216		36.4115	34.4372	30.1203		48.3916	44.6432	50.2658		62.0697	60.5997	61.3551		65.1705	60.6384	69.3496		102.975	107.761	103.034		51.2928	46.8396	48.9371		112.727	108.533	104.998		37.2635	33.8769	35.9768		82.7054	84.0604	85.7788		89.2188
[truncated: 2 more columns]

## Sheet: Figure 3c
BT474
log conc.	hA21G + TZB	hA21G + TZB	hA21G + TZB	H218 + TZB	H218 + TZB	H218 + TZB	MF3958 + TZB	MF3958 + TZB	MF3958 + TZB	7C2 + TZB	7C2 + TZB	7C2 + TZB	39s + TZB	39s + TZB	39s + TZB
-1.79588	97.2898	95.1717	92.3175	95.6824	96.3735	94.045	98.8371	90.2895	90.4097	92.3175	91.8818	92.6029	90.3173	90.8641	92.8688
-1.09691	100.399	102.352	96.6288	104.095	90.62	95.1116	96.4636	88.4418	88.3666	95.382	85.9481	87.901	101.232	101.799	98.8222
-0.39794	73.5097	68.2069	68.4322	77.9863	72.308	72.308	56.1141	55.3479	54.2213	50.6009	44.3367	44.517	80.7999	80.6177	77.7827
0.30103	27.1363	27.2715	25.9496	37.6368	31.5378	33.2804	20.5116	19.6853	19.0544	17.7174	16.5908	16.6959	32.7068	31.512	31.2083
1	22.3893	21.9387	21.7734	22.9151	20.2111	19.6403	17.2668	15.7495	17.1766	16.8461	15.1787	17.5522	29.4061	27.6443	28.0291
1.69897	21.8635	20.7519	21.8936	16.6058	14.6379	15.8547	16.3805	14.3525	15.8998	17.2367	15.6294	16.2903	27.1786	26.0244	26.8546
HCC1419
log conc.	hA21G + TZB	hA21G + TZB	hA21G + TZB	H218 + TZB	H218 + TZB	H218 + TZB	MF3958 + TZB	MF3958 + TZB	MF3958 + TZB	7C2 + TZB	7C2 + TZB	7C2 + TZB	39s + TZB	39s + TZB	39s + TZB
-1.79588	94.2727	92.8044	100.547	89.0668	94.8066	102.215	93.9223	87.8988	91.1358	92.7543	91.1859	104.901	95.0727	97.8431	103.463
-1.09691	97.8267	94.3895	87.3648	89.851	89.5173	102.032	96.0247	94.84	81.5248	81.2078	91.4528	91.7031	103.78	102.691	111.517
-0.39794	83.1934	84.8787	79.7395	78.705	88.5495	94.1392	79.2556	75.835	69.0273	79.8229	66.8415	86.4471	96.636	97.3484	96.2007
0.30103	68.6769	63.2374	60.4342	73.4156	80.4069	84.6618	63.7212	54.2271	58.2317	56.8634	54.6943	69.4111	57.7718	54.9619	55.1202
1	62.9036	54.5274	59.9336	64.7891	66.3909	70.6458	60.8513	55.6454	56.1459	55.1281	58.0314	60.4008	46.6508	47.1258	48.4714
1.69897	59.2995	57.9981	58.3651	52.8922	57.5142	63.3542	54.2771	52.058	53.4929	50.7565	53.1759	57.7645	43.2275	44.8105	48.2537
BT474
log conc.	hA21G	hA21G	hA21G	H218	H218	H218	MF3958	MF3958	MF3958	7C2	7C2	7C2	39s	39s	39s
-1.79588	96.5067	97.9902	97.9902	97.4614	98.7246	93.9364	99.9878	91.7772	96.7417	96.9914	98.4602	94.3035	100.389	98.4957	99.7666
-1.09691	100.59	96.0955	99.8409	94.8617	98.5337	102.676	93.202	91.9829	96.022	97.7258	91.601	92.5557	91.908	91.6487	94.4757
-0.39794	97.9021	93.672	88.2815	93.9364	98.8127	102.984	77.5887	76.9718	75.5618	77.2803	81.4957	82.9498	77.6433	76.7615	75.4128
0.30103	89.0306	82.3917	84.257	97.1089	97.2852	92.306	61.4908	59.8752	61.2999	63.6793	60.9327	60.448	63.3786	65.9463	66.439
1	86.0343	80.7173	79.4247	78.1469	81.5251	76.9572	58.6267	58.3623	57.8188	60.9327	61.7846	61.3733	64.2864	65.4016	63.7417
1.69897	79.2925	83.3464	78.3819	30.8078	29.4859	27.6206	59.6842	56.0857	57.8629	n.a.	63.8262	59.4786	64.4938	64.9866	66.854
HCC1419
log conc.	hA21G	hA21G	hA21G	H218	H218	H218	MF3958	MF3958	MF3958	7C2	7C2	7C2	39s	39s	39s
-1.79588	89.1699	94.657	102.155	93.7572	101.608	105.49	101.026	103.585	103.637	96.8271	105.419	110.307	95.4365	92.2424	103.222
-1.09691	99.209	90.7225	89.6815	92.3104	101.45	98.168	99.5266	102.702	98.6091	95.3274	92.4163	107.501	94.638	92.2424	87.1519
-0.39794	84.7061	94.8863	90.4578	93.9336	95.0275	96.8977	93.3867	90.1403	86.9292	90.1403	89.5404	95.7156	79.8987	79.9653	85.0891
0.30103	88.3053	81.6008	81.8655	96.4919	96.4919	99.8089	75.7785	75.2139	76.2196	79.1837	75.3904	79.7306	68.8193	69.3517	70.6825
1	86.6116	78.8661	76.0785	87.5114	90.6343	93.5807	66.6392	77.2782	62.2107	75.0375	72.638	80.1717	60.7011	61.6992	68.653
1.69897	82.2537	72.144	76.9253	66.8862	72.7086	81.0715	65.0337	70.3443	66.4804	62.0519	71.9146	75.1434	65.1927	64.5273	65.3924
BT474
log conc.	441	441	441	4H218	4H218	4H218	4MF3958	4MF3958	4MF3958	47C2	47C2	47C2	439s	439s	439s
-1.79588	96.7064	98.7703	97.9742	99.183	97.6143	99.7562	99.3942	97.1919	94.4014	98.459	100.767	96.8601	97.871	97.1634	94.9816
-1.09691	102.058	101.807	102.456	93.0439	99.7713	99.0623	102.713	96.7997	97.0713	87.6589	97.7048	107.796	114.839	113.851	109.502
-0.39794	68.1813	68.6383	70.0977	97.8556	93.0891	100.45	93.4059	89.831	89.6651	109.169	105.126	109.425	111.006	108.603	108.662
0.30103	18.2808	17.8828	17.6912	91.988	82.2136	86.965	81.9572	83.9181	75.9538	54.1877	50.0849	51.5028	124.76	123.315	123.934
1	16.4823	16.158	16.733	64.7615	58.9542	61.9559	59.6179	63.585	60.2364	25.4076	22.3003	23.9445	99.242	97.1044	96.9275
1.69897	16.8509	15.9222	15.4947	57.1592	53.0112	56.2542	76.1801	73.4197	71.0515	20.7165	19.7059	21.0333	69.5523	68.9921	73.6652
HCC1419
log conc.	441	441	441	4H218	4H218	4H218	4MF3958	4MF3958	4MF3958	47C2	47C2	47C2	439s	439s	439s
-1.79588	107.176	102.064	99.2329	97.6295	93.1688	97.1135	99.3106	100.209	96.2147	92.5363	96.0649	99.6768	106.219	102.94	109.131
-1.09691	107.359	100.312	103.652	99.3938	89.0909	95.0995	92.5696	86.3445	95.2327	99.2607	96.7973	97.3465	109.233	104.08	102.329
-0.39794	90.6384	95.6077	93.0212	88.7413	95.4158	94.6834	85.3958	86.2447	88.5749	95.9318	98.4284	103.289	104.589	103.693	104.121
0.30103	38.1342	37.4621	38.0731	80.5856	80.7686	75.7587	72.6128	70.0662	70.0995	76.5409	71.7473	78.8712	92.8379	85.8116	82.2068
1	31.9632	30.8431	29.4582	65.023	57.9491	62.26	62.493	64.0077	62.7427	63.0922	67.4697	73.3619	80.7811	78.9685	76.3413
1.69897	33.0223	31.0875	31.1078	57.4497	58.3319	57.9824	64.0576	58.4484	64.7899	56.1015	56.9338	63.4917	70.9646	71.2293	73.2456

## Sheet: Figure 4a
	Peak 1		Peak 2		Peak 3		Peak 4
	Mw (kDa)	Uncertainty	Mw (kDa)	Uncertainty	Mw (kDa)	Uncertainty	Mw (kDa)	Uncertainty
AB HER2 4:1	207.9	0.006	328.4	0.043	542.9	0.009	966.1	0.007
Ab HER2 1:1	217.2	0.027	383.1	0.056	641.1	0.008	1850.7	0.003
AB HER2 1:4	125.6	0.105	2306.4	0

## Sheet: Figure 4b
441																					841																					TZB + hA21G
low							medium							high							low							medium							high							low							medium
Time Association (s)	Normalized Dynamic Response 0-10µs	Normalized Dynamic Response 0-10µs(smoothed data)	Grouped Normalized Dynamic Response 0-10µs	Time Fit Association (s)	Fit Normalized Dynamic Response 0-10µs		Time Association (s)	Normalized Dynamic Response 0-10µs	Normalized Dynamic Response 0-10µs(smoothed data)	Grouped Normalized Dynamic Response 0-10µs	Time Fit Association (s)	Fit Normalized Dynamic Response 0-10µs		Time Association (s)	Normalized Dynamic Response 0-10µs	Normalized Dynamic Response 0-10µs(smoothed data)	Grouped Normalized Dynamic Response 0-10µs	Time Fit Association (s)	Fit Normalized Dynamic Response 0-10µs		Time Association (s)	Normalized Dynamic Response 0-10µs	Normalized Dynamic Response 0-10µs(smoothed data)	Grouped Normalized Dynamic Response 0-10µs	Time Fit Association (s)	Fit Normalized Dynamic Response 0-10µs		Time Association (s)	Normalized Dynamic Response 0-10µs	Normalized Dynamic Response 0-10µs(smoothed data)	Grouped Normalized Dynamic Response 0-10µs	Time Fit Association (s)	Fit Normalized Dynamic Response 0-10µs		Time Association (s)	Normalized Dynamic Response 0-10µs	Normalized Dynamic Response 0-10µs(smoothed data)	Grouped Normalized Dynamic Response 0-10µs	Time Fit Association (s)	Fit Normalized Dynamic Response 0-10µs		Time Association (s)	Normalized Dynamic Response 0-10µs	Normalized Dynamic Response 0-10µs(smoothed data)	Grouped Normalized Dynamic Response 0-10µs	Time Fit Association (s)	Fit Normalized Dynamic Response 0-10µs		Time Association (s)
-32.341	0.996408	0.996408		0	1.00388		-34.459	1.00496	1.00496		0	1.01207		-42.404	0.9899	0.9899		0	1.01678		-17.427	1.06511	1.06511		0	0.98868		-17.614	1.00027	1.00027		0	0.99897		-19.281	0.992309	0.992309		0	1.02103		-24.305	0.967246	0.967246		0	0.99001		-17.341
-30.678	0.96449	0.96449		1.00013	1.00574		-33.106	0.99034	0.99034		0.999683	1.0141		-40.891	1.02217	1.02217		1.00023	1.01857		-15.403	1.03448	1.03448		1.70123	0.98928		-15.475	0.988067	0.988067		1.72168	0.99959		-17.08	0.996004	0.996004		1.72772	1.02184		-22.341	0.932502	0.932502		1.69806	0.99104		-15.106
-29.911	1.01755	1.01755		2.00027	1.00758		-32.114	1.00703	1.00703		1.99937	1.0161		-39.984	1.02751	1.02751		2.00046	1.02034		-13.729	0.999789	0.999789		3.40246	0.98988		-13.6	1.00388	1.00388		3.44335	1.00021		-15.364	1.02407	1.02407		3.45544	1.02264		-20.634	1.00159	1.00159		3.39611	0.99206		-13.346
-28.777	0.978705	0.978705		3.0004	1.00939		-31.6628			1	2.99905	1.01807		-38.984	1.0106	1.0106		3.00069	1.02209		-12.7905			1.02762	5.1037	0.99046		-12.9653			1.00155	5.16503	1.00082		-14.631			1.00174	5.18316	1.02343		-19.8133			1	5.09417	0.99307		-12.6875
-27.9541			1	4.00054	1.01118		-30.911	1.01093	1.01093		3.99873	1.02002		-38.0766			1	4.00092	1.02382		-11.569	1.01727	1.01727		6.80493	0.99104		-12.102	1.00785	1.00785		6.8867	1.00142		-13.594	0.999663	0.999663		6.91088	1.02422		-18.93	1.012	1.012		6.79222	0.99407		-11.864
-27.768	0.915105	0.915105		5.00067	1.01295		-30.199	0.997394	0.997394		4.99842	1.02193		-37.997	1.0107	1.0107		5.00115	1.02553		-10.306	1.02366	1.02366		8.50616	0.99162		-10.265	0.995429	0.995429		8.60838	1.00202		-12.073	1.00443	1.00443		8.6386	1.02499		-17.174	1.07821	1.07821		8.49028	0.99507		-10.246
-27.078	1.00715	1.00715		6.00081	1.0147		-29.188	1.00288	1.00288		5.9981	1.02382		-37.133	1.01285	1.01285		6.00138	1.02722		-8.309	1.02542	1.02542		10.2074	0.99219		-8.736	1.01379	1.01379		10.3301	1.00261		-10.394	0.99398	0.99398		10.3663	1.02576		-15.496	0.99421	0.99421		10.1883	0.99605		-8.222
-25.858	1.03603	1.03603		7.00094	1.01643		-28.2	0.998623	0.998623		6.99778	1.02568		-36.025	1.01923	1.01923		7.00161	1.02889		-6.781	1.00293	1.00293		11.9086	0.99275		-6.936	1.00068	1.00068		12.0517	1.00319		-8.405	1.00079	1.00079		12.094	1.02652		-13.845	0.997346	0.997346		11.8864	0.99702		-6.825
-25.088	1.00603	1.00603		8.00108	1.01813		-27.2	0.990435	0.990435		7.99747	1.02751		-35.125	1.03163	1.03163		8.00184	1.03054		-4.951	0.981299	0.981299		13.6099	0.99331		-5.21	0.978536	0.978536		13.7734	1.00377		-6.656	1.0107	1.0107		13.8218	1.02728		-11.914	0.973669	0.973669		13.5844	0.99799		-4.733
-24.088	0.958366	0.958366		9.00121	1.01982		-26.101	0.996088	0.996088		8.99715	1.02932		-34.146	1.02777	1.02777		9.00207	1.03217		-3.377	0.993431	0.993431		15.3111	0.99386		-3.582	0.996941	0.996941		15.4951	1.00434		-5.116	0.992634	0.992634		15.5495	1.02802		-10.308	0.954788	0.954788		15.2825	0.99894		-3.284
-23.088	1.03018	1.03018		10.0013	1.02149		-25.6507			1	9.99683	1.0311		-32.914	1.01251	1.01251		10.0023	1.03378		-2.477			1.01228	17.0123	0.99441		-2.5435			0.998452	17.2168	1.0049		-4.1305			0.998258	17.2772	1.02876		-9.47133			1	16.9806	0.99989		-2.46817
-22.083	0.956565	0.956565		11.0015	1.02313		-25.133	0.99321	0.99321		10.9965	1.03286		-32.116	1.01879	1.01879		11.0025	1.03537		-1.728	1.0264	1.0264		18.7136	0.99495		-1.493	0.989366	0.989366		18.9384	1.00546		-3.138	0.986617	0.986617		19.0049	1.02948		-8.405	1.00581	1.00581		18.6786	1.00083		-1.69
-21.095	0.956313	0.956313		12.0016	1.02476		-24.097	0.999663	0.999663		11.9962	1.03459		-30.926	1.0103	1.0103		12.0028	1.03694		0	1.0315	1.0315		20.4148	0.99548		0	1.01215	1.01215		20.6601	1.00601		-1.468	0.975243	0.975243		20.7326	1.0302		-7.004	1.00023	1.00023		20.3767	1.00176		0
-20.099	1.01339	1.01339		13.0018	1.02636		-23.173	0.998339	0.998339		12.9959	1.03629		-30.096	1.00241	1.00241		13.003	1.03849		1.975	1.03814	1.03814		22.116	0.99601		1.96	1.01303	1.01303		22.3818	1.00656		0	1.02356	1.02356		22.4603	1.03092		-5.352	0.9904	0.9904		22.0747	1.00268		1.723
-19.0174			1	14.0019	1.02795		-22.097	1.00319	1.00319		13.9956	1.03797		-29.0278			1	14.0032	1.04003		3.691	0.962477	0.962477		23.8172	0.99653		3.668	1.00726	1.00726		24.1035	1.0071		1.828	1.02474	1.02474		24.1881	1.03162		-3.277	0.972186	0.972186		23.7728	1.00359		3.653
-18.951	1.04818	1.04818		15.002	1.02952		-20.954	1.01188	1.01188		14.9953	1.03963		-28.848	1.02133	1.02133		15.0034	1.04154		5.415	0.980286	0.980286		25.5185	0.99705		5.058	1.00191	1.00191		25.8251	1.00764		3.452	1.01749	1.01749		25.9158	1.03232		-1.696	0.969649	0.969649		25.4708	1.0045		5.24
-17.971	1.00312	1.00312		16.0022	1.03107		-19.995	1.00404	1.00404		15.9949	1.04127		-28.157	1.023	1.023		16.0037	1.04304		7.122	0.989387	0.989387		27.2197	0.99756		6.741	0.978403	0.978403		27.5468	1.00817		5.591	1.02253	1.02253		27.6435	1.03301		0	1.00702	1.00702		27.1689	1.00539		6.886
-16.804	0.967779	0.967779		17.0023	1.0326		-19.4957			1	16.9946	1.04288		-26.894	1.01474	1.01474		17.0039	1.04452		7.842			0.999223	28.9209	0.99807		7.69167			0.991919	29.2685	1.00869		6.24533			1.0193	29.3712	1.03369		0.763833			1	28.8669	1.00628		7.76433
-16	0.960419	0.960419		18.0024	1.03411		-19.075	0.994095	0.994095		17.9943	1.04446		-26.161	1.01393	1.01393		18.0041	1.04599		8.488	1.02325	1.02325		30.6222	0.99857		8.587	0.981933	0.981933		30.9902	1.00921		7.102	1.01425	1.01425		31.0989	1.03437		1.583	1.00779	1.00779		30.565	1.00716		8.557
-15.066	1.03587	1.03587		19.0026	1.03561		-17.959	0.991749	0.991749		18.994	1.04603		-25.138	1.00757	1.00757		19.0044	1.04743		10.323	1.00997	1.00997		32.3234	0.99907		10.188	0.985525	0.985525		32.7118	1.00972		8.912	1.01974	1.01974		32.8267	1.03504		3.187	1.00574	1.00574		32.263	1.00803		10.258
-14.009	0.996356	0.996356		20.0027	1.03708		-16.894	0.997403	0.997403		19.9937	1.04757		-24.138	1.01368	1.01368		20.0046	1.04886		12.013	1.02997	1.02997		34.0246	0.99956		11.908	0.996478	0.996478		34.4335	1.01023		10.587	1.01703	1.01703		34.5544	1.0357		4.786	0.994177	0.994177		33.9611	1.00889		11.992
-12.849	1.04256	1.04256		21.0028	1.03854		-16.109	0.988588	0.988588		20.9933	1.04909		-22.992	1.02651	1.02651		21.0048	1.05027		13.683	0.996636	0.996636		35.7259	1.00004		13.752	0.995963	0.995963		36.1552	1.01073		12.128	1.01905	1.01905		36.2821	1.03635		6.566	0.965013	0.965013		35.6592	1.00975		13.684
-11.846	1.00587	1.00587		22.003	1.03998		-15.106	1.00618	1.00618		21.993	1.05059		-21.893	1.02332	1.02332		22.005	1.05167		15.346	1.00876	1.00876		37.4271	1.00053		15.351	1.00434	1.00434		37.8769	1.01123		13.856	1.01969	1.01969		38.0098	1.037		8.436	0.998627	0.998627		37.3572	1.01059		15.385
-11.083	0.988056	0.988056		23.0031	1.0414		-14.098	1.00558	1.00558		22.9927	1.05206		-20.832	1.02074	1.02074		23.0053	1.05304		17.09	0.990636	0.990636		39.1283	1.001		17.079	0.986414	0.986414		39.5985	1.01172		15.585	1.02838	1.02838		39.7375	1.03764		10.14	0.956811	0.956811		39.0553	1.01143		17.115
-9.88144			1	24.0032	1.04281		-13.5327			1	23.9924	1.05352		-20.0321			1	24.0055	1.05441		17.9208			0.991374	40.8296	1.00147		17.9793			0.999052	41.3202	1.01221		16.4907			1.01843	41.4653	1.03828		10.8808			1	40.7533	1.01226		17.9738
-9.742	0.968518	0.968518		25.0034	1.0442		-13.111	0.998176	0.998176		24.9921	1.05495		-19.89	1.03096	1.03096		25.0057	1.05575		18.653	0.969211	0.969211		42.5308	1.00194		18.786	1.00729	1.00729		43.0419	1.01269		17.481	0.995661	0.995661		43.193	1.0389		11.906	1.03701	1.03701		42.4514	1.01308		18.794
-8.849	0.970867	0.970867		26.0035	1.04557		-11.98	1.00283	1.00283		25.9918	1.05637		-19.149	1.02446	1.02446		26.006	1.05708		20.686	1.02494	1.02494		44.232	1.0024		20.524	1.00012	1.00012		44.7636	1.01317		19.061	1.02136	1.02136		44.9207	1.03952		13.283	1.06947	1.06947		44.1494	1.0139		20.654
-7.828	0.990849	0.990849		27.0036	1.04693		-10.792	0.998872	0.998872		26.9915	1.05776		-18.145	1.01731	1.01731		27.0062	1.05839		22.067	0.958058	0.958058		45.9333	1.00286		22.384	1.00019	1.00019		46.4853	1.01364		20.833	1.02641	1.02641		46.6484	1.04014		14.954	1.0269	1.0269		45.8475	1.01471		22.211
-6.857	0.989709	0.989709		28.0038	1.04827		-10.152	0.994447	0.994447		27.9911	1.05914		-17.145	1.02051	1.02051		28.0064	1.05969		24.109	0.962573	0.962573		47.6345	1.00331		23.964	1.02616	1.02616		48.2069	1.0141		22.491	1.02783	1.02783		48.3761	1.04074		16.796	0.927024	0.927024		47.5455	1.01551		23.949
-5.87	0.998957	0.998957		29.0039	1.04959		-9.172	0.994894	0.994894		28.9908	1.06049		-16.105	1.03842	1.03842		29.0067	1.06097		25.367	0.982033	0.982033		49.3357	1.00375		25.684	1.02389	1.02389		49.9286	1.01456		24.277	1.01805	1.01805		50.1039	1.04134		18.611	1.02958	1.02958		49.2436	1.0163		25.729
-5.09	0.92209	0.92209		30.004	1.0509		-8.109	0.997291	0.997291		29.9905	1.06182		-15.147	1.02826	1.02826		30.0069	1.06224		27.076	0.994121	0.994121		51.037	1.0042		27.566	1.00643	1.00643		51.6503	1.01502		25.922	1.02703	1.02703		51.8316	1.04194		20.055	1.03328	1.03328		50.9417	1.01709		27.479
-3.884	1.00037	1.00037		31.0042	1.05219		-7.63167			1	30.9902	1.06314		-14.156	0.995756	0.995756		31.0071	1.06349		28.1038			0.99486	52.7382	1.00463		28.3912			1.01353	53.372	1.01547		26.8153			1.03036	53.5593	1.04253		21.0362			1	52.6397	1.01786		28.343
-2.953	1.04458	1.04458		32.0043	1.05347		-7.163	1.01756	1.01756		31.9899	1.06444		-13.14	1.0183	1.0183		32.0073	1.06473		28.99	1.0072	1.0072		54.4394	1.00507		29.426	1.0119	1.0119		55.0936	1.01592		27.655	1.02626	1.02626		55.287	1.04311		21.9	1.01629	1.01629		54.3378	1.01864		29.121
-1.894	1.00746	1.00746		33.0045	1.05473		-6.12	1.00008	1.00008		32.9896	1.06572		-11.921	1.018	1.018		33.0076	1.06595		30.614	0.988645	0.988645		56.1407	1.00549		30.988	0.995403	0.995403		56.8153	1.01636		29.419	1.03508	1.03508		57.0147	1.04368		23.493	0.989827	0.989827		56.0358	1.0194		31.312
-1.057	0.961437	0.961437		34.0046	1.05598		-5.074	1.00075	1.00075		33.9892	1.06698		-11.097	0.998527	0.998527		34.0078	1.06716		32.467	1.03459	1.03459		57.8419	1.00592		32.719	1.0174	1.0174		58.537	1.0168		31.128	1.04793	1.04793		58.7424	1.04425		25.362	1.04082	1.04082		57.7339	1.02016		32.468
-0.975111			1	35.0047	1.05721		-3.985	0.958027	0.958027		34.9889	1.06822		-11.0239			1	35.008	1.06836		34.101	0.990837	0.990837		59.5431	1.00634		34.359	1.01751	1.01751		60.2587	1.01723		33.005	1.04177	1.04177		60.4702	1.04482		26.881	0.976181	0.976181		59.4319	1.02091		34.23
0	1.02662	1.02662		36.0049	1.05843		-3.185	0.99742	0.99742		35.9886	1.06944		-10.064	1.00718	1.00718		36.0083	1.06954		35.776	1.01555	1.01555		61.2444	1.00675		36.014	1.03119	1.03119		61.9803	1.01766		34.565	1.03	1.03		62.1979	1.04537		28.796	0.962366	0.962366		61.13	1.02165		35.924
0.919	0.92022	0.92022		37.005	1.05963		-2.107	0.994739	0.994739		36.9883	1.07065		-8.934	0.980396	0.980396		37.0085	1.0707		37.559	0.96501	0.96501		62.9456	1.00716		37.737	1.02355	1.02355		63.702	1.01808		36.306	1.02884	1.02884		63.9256	1.04593		30.255	1.02089	1.02089		62.828	1.02238		37.902
1.962	0.989379	0.989379		38.0051	1.06081		-1.569			1	37.988	1.07184		-7.854	0.978862	0.978862		38.0087	1.07185		38.3035			0.989284	64.6468	1.00757		38.618			1.01842	65.4237	1.0185		37.3403			1.03535	65.6533	1.04647		31.184			1	64.5261	1.02311		38.5722
3.221	0.975608	0.975608		39.0053	1.06199		-0.957	1.00017	1.00017		38.9877	1.07301		-6.902	0.996985	0.996985		39.0089	1.07299		39.003	0.951228	0.951228		66.348	1.00797		39.445	1.00084	1.00084		67.1454	1.01892		38.432	1.04274	1.04274		67.381	1.04701		31.946	1.03576	1.03576		66.2242	1.02383		39.325
4.462	0.993928	0.993928		40.0054	1.06315		0	0.999431	0.999431		39.9873	1.07416		-5.816	0.994768	0.994768		40.0092	1.07412		40.845	0.993221	0.993221		68.0493	1.00837		41.244	1.01616	1.01616		68.867	1.01933		40.134	1.03574	1.03574		69.1088	1.04754		33.633	0.965021	0.965021		67.9222	1.02455		41.193
4.962	0.917027	0.917027		41.0055	1.06429		0.82	0.994722	0.994722		40.987	1.0753		-5.102	1.00503	1.00503		41.0094	1.07523		42.537	1.01986	1.01986		69.7505	1.00876		42.909	1.02125	1.02125		70.5887	1.01973		41.6	1.033	1.033		70.8365	1.04807		35.593	0.950119	0.950119		69.6203	1.02526		42.859
5.964	1.11393	1.11393		42.0057	1.06542		1.803	1.02013	1.02013		41.9867	1.07643		-4.078	0.993807	0.993807		42.0096	1.07632		44.233	0.98909	0.98909		71.4517	1.00915		44.966	1.00945	1.00945		72.3104	1.02013		43.204	1.03706	1.03706		72.5642	1.0486		37.148	0.975861	0.975861		71.3183	1.02596		44.623
7.195	0.989857	0.989857		43.0058	1.06654		2.835	0.990194	0.990194		42.9864	1.07753		-3.118	0.970235	0.970235		43.0099	1.07741		45.796	1.00406	1.00406		73.153	1.00954		46.61	1.03428	1.03428		74.0321	1.02053		44.988	1.02332	1.02332		74.2919	1.04911		39.017	0.980749	0.980749		73.0164	1.02666		46.318
8.152	1.02705	1.02705		44.0059	1.06764		3.897	1.04608	1.04608		43.9861	1.07862		-1.98733			1	44.0101	1.07848		47.478	0.999798	0.999798		74.8542	1.00992		48.169	1.01831	1.01831		75.7537	1.02092		46.758	1.05027	1.05027		76.0196	1.04962		40.521	1.06945	1.06945		74.7144	1.02734		47.871
8.22111			1	45.0061	1.06874		4.35617			1	44.9858	1.0797		-1.769	1.00769	1.00769		45.0103	1.07954		48.4315			0.992846	76.5554	1.01029		49.0603			1.01973	77.4754	1.02131		47.6562			1.04417	77.7474	1.05013		41.4845			1	76.4125	1.02803		48.8427
9.299	0.958436	0.958436		46.0062	1.06981		4.85	1.02521	1.02521		45.9854	1.08076		-0.73	1.01618	1.01618		46.0106	1.08059		49.233	0.978417	0.978417		78.2567	1.01067		49.909	1.01814	1.01814		79.1971	1.0217		48.449	1.07073	1.07073		79.4751	1.05063		42.419	1.0116	1.0116		78.1105	1.0287		49.734
10.355	1.11407	1.11407		47.0063	1.07088		5.802	1.00822	1.00822		46.9851	1.0818		0	0.975371	0.975371		47.0108	1.08162		51.144	1.02362	1.02362		79.9579	1.01104		51.497	1.0236	1.0236		80.9188	1.02208		50.322	1.03719	1.03719		81.2028	1.05113		43.966	0.981398	0.981398		79.8086	1.02937		51.28
11.164	1.1028	1.1028		48.0065	1.07193		6.95	1.01951	1.01951		47.9848	1.08283		0.876	1.00392	1.00392		48.011	1.08264		52.705	0.962093	0.962093		81.6591	1.0114		53.211	1.01458	1.01458		82.6404	1.02245		52.216	1.04647	1.04647		82.9305	1.05162		45.836	1.07391	1.07391		81.5067	1.03004		53.23
12.437	0.94503	0.94503		49.0066	1.07297		7.856	1.01123	1.01123		48.9845	1.08384		1.851	1.00795	1.00795		49.0112	1.08365		54.539	1.0092	1.0092		83.3604	1.01176		55.154	1.01541	1.01541		84.3621	1.02283		53.809	1.04417	1.04417		84.6582	1.0521		47.28	0.992508	0.992508		83.2047	1.03069		54.706
12.925	0.978044	0.978044		50.0067	1.074		8.808	1.0138	1.0138		49.9842	1.08485		3.032	1.00853	1.00853		50.0115	1.08465		56.059	1.05617	1.05617		85.0616	1.01212		56.717	1.01102	1.01102		86.0838	1.0232		55.445	1.0579	1.0579		86.386	1.05258		48.943	1.02844	1.02844		84.9028	1.03135		56.455
13.95	1.03595	1.03595		51.0069	1.07501		10.045	1.00813	1.00813		50.9838	1.08583		3.858	1.01141	1.01141		51.0117	1.08564		57.838	1.03365	1.03365		86.7628	1.01248		58.356	1.03183	1.03183		87.8055	1.02356		57.113	1.03488	1.03488		88.1137	1.05306		50.603	1.05043	1.05043		86.6008	1.03199		58.356
15.062	1.20245	1.20245		52.007	1.07601		10.4128			1	51.9835	1.0868		4.854	1.02479	1.02479		52.0119	1.08661		58.6758			1.02366	88.4641	1.01283		59.3142			1.02204	89.5272	1.02392		58.0452			1.04814	89.8414	1.05353		51.51			1	88.2989	1.03263		59.059
16.171	0.943751	0.943751		53.0071	1.077		11.005	1.03992	1.03992		52.9832	1.08776		5.997	1.04214	1.04214		53.0122	1.08757		59.493	1.01783	1.01783		90.1653	1.01317		60.13	1.03907	1.03907		91.2488	1.02428		58.991	1.04317	1.04317		91.5691	1.05399		52.304	1.04261	1.04261		89.9969	1.03326		59.93
17.0242			1	54.0073	1.07798		11.807	1.0457	1.0457		53.9829	1.0887		6.99367			1	54.0124	1.08852		61.3	1.02214	1.02214		91.8665	1.01352		61.806	1.02647	1.02647		92.9705	1.02463		60.694	1.04598	1.04598		93.2968	1.05445		53.993	0.986506	0.986506		91.695	1.03389		61.659
17.051	1.03394	1.03394		55.0074	1.07895		12.956	1.03512	1.03512		54.9826	1.08963		7.112	0.995618	0.995618		55.0126	1.08946		62.826	1.00295	1.00295		93.5678	1.01386		63.722	1.00843	1.00843		94.6922	1.02498		62.219	1.06272	1.06272		95.0246	1.0549		55.937	1.00277	1.00277		93.393	1.03451		63.248
17.924	1.09294	1.09294		56.0076	1.0799		13.922	1.01683	1.01683		55.9823	1.09055		7.946	1.03469	1.03469		56.0128	1.09039		64.668	0.95287	0.95287		95.269	1.01419		65.423	1.01765	1.01765		96.4139	1.02533		63.965	1.03604	1.03604		96.7523	1.05535		57.47	0.986759	0.986759		95.0911	1.03513		64.951
18.919	1.06875	1.06875		57.0077	1.08085		14.804	1.04798	1.04798		56.9819	1.09146		8.888	1.04804	1.04804		57.0131	1.09131		66.21	0.997169	0.997169		96.9702	1.01453		66.968	0.998132	0.998132		98.1355	1.02567		65.849	1.03691	1.03691		98.48	1.0558		59.276	0.979637	0.979637		96.7891	1.03574		66.696
19.938	1.11352	1.11352		58.0078	1.08178		15.793	1.08578	1.08578		57.9816	1.09235		9.955	1.04276	1.04276		58.0133	1.09221		68.157	0.995344	0.995344		98.6715	1.01485		68.688	1.0324	1.0324		99.8572	1.02601		67.618	1.06727	1.06727		100.208	1.05624		60.801	1.02691	1.02691		98.4872	1.03634		68.686
21.278	0.930903	0.930903		59.008	1.0827		16.366			1	58.9813	1.09322		11.301	0.983213	0.983213		59.0135	1.09311		68.8533			0.977285	100.373	1.01518		69.6475			1.01844	101.579	1.02634		68.4183			1.04906	101.935	1.05668		61.7162			1	100.185	1.03694		69.4033
22.087	1.00529	1.00529		60.0081	1.08361		16.817	1.04408	1.04408		59.981	1.09409		11.861	1.04112	1.04112		60.0138	1.094		69.614	0.984758	0.984758		102.074	1.0155		70.621	1.02594	1.02594		103.301	1.02667		69.455	1.06231	1.06231		103.663	1.05711		62.493	0.97152	0.97152		101.883	1.03754		70.251
22.935	1.05304	1.05304		61.0082	1.08451		17.92	1.04819	1.04819		60.9807	1.09494		12.959	1.02479	1.02479		61.014	1.09487		71.412	0.927524	0.927524		103.775	1.01582		72.214	1.01454	1.01454		105.022	1.027		71.022	1.04725	1.04725		105.391	1.05753		64.289	1.02165	1.02165		103.581	1.03812		72.072
24.162	1.00726	1.00726		62.0084	1.0854		18.94	1.04272	1.04272		61.9804	1.09578		13.933	1.04919	1.04919		62.0142	1.09573		73.059	1.00604	1.00604		105.476	1.01614		73.971	1.022	1.022		106.744	1.02732		72.601	1.0446	1.0446		107.119	1.05795		65.968	1.05477	1.05477		105.279	1.03871		73.764
24.926	1.09084	1.09084		63.0085	1.08628		19.804	1.0489	1.0489		62.98	1.09661		14.917	1.05691	1.05691		63.0145	1.09659		74.703	1.04477	1.04477		107.178	1.01645		75.709	1.00136	1.00136		108.466	1.02765		74.496	1.05097	1.05097		108.846	1.05837		67.605	1.03383	1.03383		106.977	1.03928		75.333
26.0651			1	64.0086	1.08714		20.803	1.03331	1.03331		63.9797	1.09743		15.978			1	64.0147	1.09743		76.46	0.987693	0.987693		108.879	1.01676		77.532	1.01864	1.01864		110.187	1.02796		76.094	1.0669	1.0669		110.574	1.05879		69.27	1.0084	1.0084		108.676	1.03985		76.937
26.321	1.05354	1.05354		65.0088	1.088		21.902	1.0739	1.0739		64.9794	1.09824		16.166	1.03295	1.03295		65.0149	1.09827		78.128	1.03714	1.03714		110.58	1.01706		79.217	1.01724	1.01724		111.909	1.02828		77.787	1.05437	1.05437		112.302	1.05919		71.073	0.993055	0.993055		110.374	1.04042		78.644
27.001	1.11494	1.11494		66.0089	1.08885		22.4122			1	65.9791	1.09903		16.866	1.06843	1.06843		66.0151	1.09909		79.061			1.02044	112.281	1.01737		80.0607			1.01918	113.631	1.02859		78.6843			1.05663	114.029	1.0596		71.9097			1	112.072	1.04098		79.5525
28.212	1.00433	1.00433		67.009	1.08968		22.81	1.05887	1.05887		66.9788	1.09981		18.179	1.03892	1.03892		67.0154	1.0999		79.952	0.965919	0.965919		113.983	1.01766		80.926	1.02553	1.02553		115.352	1.0289		79.511	1.06311	1.06311		115.757	1.06		72.932	1.01521	1.01521		113.77	1.04154		80.357
29.026	1.0408	1.0408		68.0092	1.09051		24.044	1.07362	1.07362		67.9785	1.10058		18.979	1.03898	1.03898		68.0156	1.10071		81.867	1.04403	1.04403		115.684	1.01796		82.73	1.01955	1.01955		117.074	1.0292		81.236	1.05668	1.05668		117.485	1.06039		74.484	1.04709	1.04709		115.468	1.04209		82.074
29.916	0.916775	0.916775		69.0093	1.09132		25.11	1.03528	1.03528		68.9781	1.10134		19.942	1.066	1.066		69.0158	1.1015		83.256	1.04308	1.04308		117.385	1.01825		84.25	1.03277	1.03277		118.796	1.0295		82.982	1.04773	1.04773		119.213	1.06078		76.094	1.04285	1.04285		117.166	1.04263		83.97
30.981	1.12721	1.12721		70.0094	1.09213		26.166	1.05425	1.05425		69.9778	1.10209		20.867	1.03855	1.03855		70.0161	1.10229		85.164	1.03439	1.03439		119.086	1.01854		85.892	1.00185	1.00185		120.517	1.0298		85.046	1.0613	1.0613		120.94	1.06117		77.762	1.08705	1.08705		118.864	1.04317		85.489
31.921	1.26122	1.26122		71.0096	1.09293		27.342	1.04306	1.04306		70.9775	1.10283		22.098	1.08334	1.08334		71.0163	1.10306		86.673	0.988208	0.988208		120.787	1.01883		87.617	1.02117	1.02117		122.239	1.03009		86.619	1.06199	1.06199		122.668	1.06156		79.461	1.00207	1.00207		120.562	1.04371		87.195
32.943	1.05335	1.05335		72.0097	1.09371		27.839	1.05035	1.05035		71.9772	1.10356		22.961	1.07639	1.07639		72.0165	1.10383		88.333	1.0663	1.0663		122.489	1.01911		89.492	1.01493	1.01493		123.961	1.03038		88.496	1.04518	1.04518		124.396	1.06193		81.205	0.965974	0.965974		122.26	1.04424		88.887
33.915	1.03548	1.03548		73.0098	1.09449		28.4775			1	72.9769	1.10428		23.892	1.03172	1.03172		73.0168	1.10459		89.2685			1.02367	124.19	1.01939		90.325			1.02556	125.682	1.03067		89.2328			1.05444	126.123	1.06231		82.0787			1	123.958	1.04476		89.8312
34.982	0.939228	0.939228		74.01	1.09526		28.856	1.04567	1.04567		73.9766	1.10498		24.854	1.05034	1.05034		74.017	1.10534		90.022	1.01576	1.01576		125.891	1.01967		91.299	1.03611	1.03611		127.404	1.03096		90.137	1.041	1.041		127.851	1.06268		82.906	1.01206	1.01206		125.656	1.04528		90.599
34.9861			1	75.0101	1.09602		29.831	1.07391	1.07391		74.9762	1.10568		24.951			1	75.0172	1.10608		91.762	0.988942	0.988942		127.592	1.01995		93.074	1.03476	1.03476		129.126	1.03124		91.661	1.04988	1.04988		129.579	1.06305		84.809	1.03679	1.03679		127.354	1.0458		92.522
36	1.093	1.093		76.0102	1.09677		30.831	1.05677	1.05677		75.9759	1.10637		26.003	1.0541	1.0541		76.0174	1.10681		93.657	1.04844	1.04844		129.294	1.02022		94.576	1.04452	1.04452		130.847	1.03152		93.438	1.06727	1.06727		131.307	1.06341		86.329	1.08299	1.08299		129.052	1.04631		94.295
37.21	1.00298	1.00298		77.0104	1.09751		31.954	1.08372	1.08372		76.9756	1.10705		26.949	1.09086	1.09086		77.0177	1.10753		95.476	1.04493	1.04493		130.995	1.02049		96.22	1.04296	1.04296		132.569	1.0318		95.219	1.06495	1.06495		133.034	1.06377		88.154	1.02582	1.02582		130.75	1.04682		95.785
37.993	1.16433	1.16433		78.0105	1.09824		32.817	1.07673	1.07673		77.9753	1.10771		28.047	1.05691	1.05691		78.0179	1.10824		97.016	1.01296	1.01296		132.696	1.02076		97.983	1.03401	1.03401		134.291	1.03207		96.897	1.04068	1.04068		134.762	1.06413		89.645	1.08612	1.08612		132.448	1.04732		97.541
38.93	1.07146	1.07146		79.0107	1.09896		34.049	1.04761	1.04761		78.975	1.10837		28.888	1.03693	1.03693		79.0181	1.10895		98.544	1.07406	1.07406		134.397	1.02102		99.749	1.04279	1.04279		136.012	1.03234		98.52	1.05787	1.05787		136.49	1.06448		91.396	0.984281	0.984281		134.146	1.04781		99.418
40.161	1.1345	1.1345		80.0108	1.09968		34.3807			1	79.9747	1.10902		29.888	1.07791	1.07791		80.0184	1.10965		99.5108			1.02122	136.099	1.02128		100.562			1.03171	137.734	1.03261		99.5218			1.05451	138.218	1.06483		92.2502			1	135.844	1.04831		100.079
41.114	1.02571	1.02571		81.0109	1.10038		34.809	1.0807	1.0807		80.9744	1.10966		31.106	1.06899	1.06899		81.0186	1.11033		100.244	0.987352	0.987352		137.8	1.02154		101.366	1.02414	1.02414		139.456	1.03287		100.499	1.05239	1.05239		139.945	1.06517		93.095	1.10003	1.10003		137.542	1.04879		100.862
41.921	1.05446	1.05446		82.0111	1.10108		35.801	1.07712	1.07712		81.974	1.11029		31.939	1.08603	1.08603		82.0188	1.11101		101.942	1.01347	1.01347		139.501	1.02179		103.236	1.01764	1.01764		141.177	1.03313		102.04	1.04797	1.04797		141.673	1.06551		94.774	1.0139	1.0139		139.241	1.04928		102.578
43.111	1.14451	1.14451		83.0112	1.10177		36.854	1.07428	1.07428		82.9737	1.11091		32.846	1.0808	1.0808		83.019	1.11169		103.843	0.994558	0.994558		141.202	1.02205		104.816	1.02874	1.02874		142.899	1.03339		103.956	1.06322	1.06322		143.401	1.06585		96.437	1.03775	1.03775		140.939	1.04975		104.292
44.071	1.09939	1.09939		84.0113	1.10245		37.964	1.06933	1.06933		83.9734	1.11152		33.9331			1	84.0193	1.11235		105.437	1.02379	1.02379		142.903	1.0223		106.551	1.02601	1.02601		144.621	1.03365		105.777	1.08714	1.08714		145.128	1.06618		98.175	1.05444	1.05444		142.637	1.05023		105.996
44.0902			1	85.0115	1.10312		38.827	1.09503	1.09503		84.9731	1.11213		33.96	1.09516	1.09516		85.0195	1.11301		107.063	0.954381	0.954381		144.605	1.02254		108.439	1.03492	1.03492		146.342	1.0339		107.207	1.07898	1.07898		146.856	1.06651		99.912	1.00048	1.00048		144.335	1.0507		107.695
44.977	1.12062	1.12062		86.0116	1.10379		39.807	1.09701	1.09701		85.9728	1.11272		34.931	1.03853	1.03853		86.0197	1.11366		109.045	1.01541	1.01541		146.306	1.02279		110.32	1.00637	1.00637		148.064	1.03416		108.893	1.06448	1.06448		148.584	1.06684		101.779	1.06305	1.06305		146.033	1.05116		109.416
45.953	1.03608	1.03608		87.0117	1.10445		40.3637			1	86.9724	1.11331		35.899	1.06824	1.06824		87.02	1.1143		109.803			1.00084	148.007	1.02303		110.979			1.0248	149.786	1.0344		109.866			1.06799	150.312	1.06716		102.499			1	147.731	1.05162		110.388
47.312	1.02235	1.02235		88.0119	1.10509		40.971	1.07902	1.07902		87.9721	1.11388		36.869	1.06263	1.06263		88.0202	1.11493		110.853	0.997571	0.997571		149.708	1.02327		111.853	1.03046	1.03046		151.507	1.03465		110.64	1.06059	1.06059		152.039	1.06748		103.412	1.0279	1.0279		149.429	1.05208		111.386
48.192	1.02486	1.02486		89.012	1.10573		41.81	1.09801	1.09801		88.9718	1.11445		37.96	1.06638	1.06638		89.0204	1.11556		112.391	0.980793	0.980793		151.41	1.02351		113.432	1.03329	1.03329		153.229	1.03489		112.344	1.06538	1.06538		153.767	1.06779		105.059	1.0494	1.0494		151.127	1.05253		112.978
48.985	0.987343	0.987343		90.0121	1.10637		42.803	1.07653	1.07653		89.9715	1.11502		39.137	1.06883	1.06883		90.0207	1.11617		114.027	1.03309	1.03309		153.111	1.02374		115.277	1.01774	1.01774		154.951	1.03513		114.336	1.05136	1.05136		155.495	1.06811		106.657	1.06093	1.06093		152.825	1.05298		114.855
50.149	1.0577	1.0577		91.0123	1.10699		44.083	1.07403	1.07403		90.9712	1.11557		40.107	1.05979	1.05979		91.0209	1.11678		115.953	1.00691	1.00691		154.812	1.02398		116.858	1.032	1.032		156.673	1.03537		115.886	1.05466	1.05466		157.222	1.06842		108.331	1.06659	1.06659		154.523	1.05342		116.581
50.938	1.01455	1.01455		92.0124	1.10761		45.075	1.08055	1.08055		91.9709	1.11611		41.119	1.10708	1.10708		92.0211	1.11739		117.679	1.06653	1.06653		156.513	1.02421		118.577	1.02068	1.02068		158.394	1.03561		117.518	1.0546	1.0546		158.95	1.06872		110.157	0.960292	0.960292		156.221	1.05386		118.042
51.915	1.0086	1.0086		93.0125	1.10822		46.095	1.09727	1.09727		92.9706	1.11665		42.119	1.09511	1.09511		93.0213	1.11798		119.047	1.03417	1.03417		158.215	1.02443		120.437	1.03458	1.03458		160.116	1.03584		119.798	1.07358	1.07358		160.678	1.06903		111.717	1.05436	1.05436		157.919	1.0543		119.749
53.0556			1	94.0127	1.10882		46.4773			1	93.9702	1.11718		42.939	1.09454	1.09454		94.0216	1.11857		120.013			1.02821	159.916	1.02466		121.23			1.02794	161.838	1.03607		120.374			1.05809	162.406	1.06932		112.647			1	159.617	1.05473		120.704
53.155	1.05414	1.05414		95.0128	1.10942		46.904	1.08643	1.08643		94.9699	1.1177		43.0118			1	95.0218	1.11916		120.706	1.03765	1.03765		161.617	1.02488		122.069	1.03295	1.03295		163.559	1.0363		121.453	1.06899	1.06899		164.133	1.06962		113.435	1.02299	1.02299		161.315	1.05516		121.607
54.033	1.15952	1.15952		96.0129	1.11001		47.851	1.09845	1.09845		95.9696	1.11822		43.867	1.05784	1.05784		96.022	1.11973		122.393	1.0559	1.0559		163.318	1.0251		123.74	1.02543	1.02543		165.281	1.03652		122.971	1.04008	1.04008		165.861	1.06991		115.211	0.97452	0.97452		163.013	1.05558		123.372
55.22	1.11998	1.11998		97.0131	1.11059		48.856	1.0972	1.0972		96.9693	1.11873		45.03	1.07222	1.07222		97.0223	1.1203		124.302	0.968093	0.968093		165.02	1.02532		125.7	1.02198	1.02198		167.003	1.03675		124.618	1.05661	1.05661		167.589	1.0702		117.032	1.06812	1.06812		164.711	1.056		124.876
56.046	1.1076	1.1076		98.0132	1.11117		50.01	1.08096	1.08096		97.969	1.11923		45.923	1.11171	1.11171		98.0225	1.12086		126.167	1.00158	1.00158		166.721	1.02554		127.516	1.01719	1.01719		168.724	1.03697		126.202	1.09339	1.09339		169.316	1.07049		118.693	1.07572	1.07572		166.409	1.05642		126.825
57.059	1.07998	1.07998		99.0134	1.11173		51.066	1.06331	1.06331		98.9686	1.11972		46.865	1.09555	1.09555		99.0227	1.12142		127.674	1.02358	1.02358		168.422	1.02575		128.928	1.02143	1.02143		170.446	1.03719		127.893	1.04987	1.04987		171.044	1.07077		120.223	1.03284	1.03284		168.107	1.05683		128.662
57.925	1.1713	1.1713		100.013	1.11229		52.009	1.08445	1.08445		99.9683	1.1202		48.136	1.09182	1.09182		100.023	1.12197		129.373	0.998165	0.998165		170.123	1.02596		130.628	1.04372	1.04372		172.168	1.0374		129.839	1.06208	1.06208		172.772	1.07106		121.919	1.04348	1.04348		169.806	1.05724		130.043
58.961	1.16154	1.16154		101.014	1.11285		52.4627			1	100.968	1.12068		49.29	1.11278	1.11278		101.023	1.12251		130.184			1.00999	171.824	1.02617		131.565			1.02934	173.889	1.03762		130.578			1.06704	174.5	1.07133		122.842			1	171.504	1.05764		130.987
60.033	0.95573	0.95573		102.014	1.1134		52.814	1.08098	1.08098		101.968	1.12116		49.861	1.07882	1.07882		102.023	1.12304		130.897	0.998933	0.998933		173.526	1.02638		132.482	1.04119	1.04119		175.611	1.03783		131.422	1.06429	1.06429		176.227	1.07161		123.62	1.03982	1.03982		173.202	1.05804		131.64
60.941	1.19278	1.19278		103.014	1.11394		53.816	1.09071	1.09071		102.967	1.12162		51.063	1.09397	1.09397		103.024	1.12357		132.648	1.00589	1.00589		175.227	1.02658		134.055	1.01914	1.01914		177.333	1.03804		133.314	1.06728	1.06728		177.955	1.07188		125.382	1.03111	1.03111		174.9	1.05844		133.548
61.931	1.11268	1.11268		104.014	1.11447		55.061	1.10152	1.10152		103.967	1.12208		51.881	1.06817	1.06817		104.024	1.12409		134.345	1.03176	1.03176		176.928	1.02678		135.781	1.03335	1.03335		179.054	1.03825		134.797	1.06531	1.06531		179.683	1.07215		127.216	1.02358	1.02358		176.598	1.05883		135.206
61.9873			1	105.014	1.115		55.888	1.10053	1.10053		104.967	1.12253		51.9817			1	105.024	1.12461		136.021	1.00562	1.00562		178.629	1.02698		137.617	1.03336	1.03336		180.776	1.03845		136.686	1.05892	1.05892		181.411	1.07242		129.005	1.03441	1.03441		178.296	1.05922		137.087
63.021	1.0562	1.0562		106.014	1.11552		56.876	1.09456	1.09456		105.966	1.12298		52.871	1.12302	1.12302		106.024	1.12512		137.742	1.02341	1.02341		180.331	1.02718		139.237	1.03112	1.03112		182.498	1.03865		138.37	1.05827	1.05827		183.138	1.07268		130.538	0.996966	0.996966		179.994	1.05961		138.613
64.196	0.961141	0.961141		107.014	1.11604		57.819	1.12604	1.12604		106.966	1.12342		53.882	1.09551	1.09551		107.025	1.12563		139.406	1.10129	1.10129		182.032	1.02738		140.948	1.02196	1.02196		184.219	1.03885		140.123	1.06179	1.06179		184.866	1.07294		132.283	1.0503	1.0503		181.692	1.05999		140.436
64.956	1.14293	1.14293		108.015	1.11655		58.358			1	107.966	1.12385		54.984	1.08812	1.08812		108.025	1.12612		140.339			1.033	183.733	1.02757		142.001			1.03655	185.941	1.03905		140.953			1.06151	186.594	1.0732		133.082			1	183.39	1.06037		141.264
65.922	1.09601	1.09601		109.015	1.11705		58.885	1.10477	1.10477		108.965	1.12428		55.867	1.13947	1.13947		109.025	1.12662		141.132	1.01552	1.01552		185.434	1.02776		143.002	1.03954	1.03954		187.663	1.03925		141.754	1.04659	1.04659		188.321	1.07345		133.797	1.05025	1.05025		185.088	1.06074		142.154
66.935	1.06288	1.06288		110.015	1.11755		59.87	1.11677	1.11677		109.965	1.1247		56.882	1.10028	1.10028		110.025	1.1271		143.084	1.02779	1.02779		187.136	1.02795		144.872	1.06	1.06		189.384	1.03944		143.435	1.06	1.06		190.049	1.07371		135.633	1.02807	1.02807		186.786	1.06111		143.87
68.032	1.05855	1.05855		111.015	1.11804		60.81	1.09745	1.09745		110.965	1.12511		58.068	1.07484	1.07484		111.025	1.12758		144.651	1.02438	1.02438		188.837	1.02814		146.33	1.03335	1.03335		191.106	1.03964		145.353	1.08347	1.08347		191.777	1.07395		137.233	0.995331	0.995331		188.484	1.06148		145.422
68.933	1.02967	1.02967		112.015	1.11852		62.11	1.07389	1.07389		111.965	1.12552		59.287	1.08909	1.08909		112.026	1.12806		146.242	1.02043	1.02043		190.538	1.02833		147.908	1.01719	1.01719		192.828	1.03983		147.032	1.0875	1.0875		193.505	1.0742		138.985	1.10214	1.10214		190.182	1.06185		147.022
69.961	1.12891	1.12891		113.015	1.119		63.32	1.11419	1.11419		112.964	1.12592		60.004	1.13514	1.13514		113.026	1.12853		147.957	1.04177	1.04177		192.239	1.02851		149.56	1.03146	1.03146		194.549	1.04001		148.62	1.06711	1.06711		195.232	1.07445		140.605	1.10052	1.10052		191.88	1.06221		148.808
70.979	1.05929	1.05929		114.015	1.11948		63.849	1.10425	1.10425		113.964	1.12632		61.0448			1	114.026	1.12899		149.669	1.02087	1.02087		193.94	1.0287		151.279	1.02531	1.02531		196.271	1.0402		150.38	1.08397	1.08397		196.96	1.07469		142.758	1.05199	1.05199		193.578	1.06257		150.651
71.001			1	115.016	1.11994		64.5042			1	114.964	1.12671		61.1	1.08861	1.08861		115.026	1.12945		150.518			1.03327	195.642	1.02888		152.184			1.02309	197.993	1.04038		151.264			1.07414	198.688	1.07493		143.315			1	195.276	1.06292		151.369
72.14	1.0714	1.0714		116.016	1.12041		65.108	1.10944	1.10944		115.963	1.1271		61.979	1.09858	1.09858		116.027	1.1299		151.341	1.0638	1.0638		197.343	1.02905		153.194	1.0238	1.0238		199.714	1.04057		152.11	1.07206	1.07206		200.415	1.07516		144.025	1.07154	1.07154		196.974	1.06327		152.159
72.944	1.0789	1.0789		117.016	1.12086		65.834	1.10046	1.10046		116.963	1.12748		62.996	1.0796	1.0796		117.027	1.13035		153.114	0.973858	0.973858		199.044	1.02923		154.719	1.0119	1.0119		201.436	1.04075		153.87	1.07807	1.07807		202.143	1.0754		146.116	1.02633	1.02633		198.672	1.06362		153.862
73.923	1.1572	1.1572		118.016	1.12131		66.804	1.10901	1.10901		117.963	1.12785		64.081	1.11198	1.11198		118.027	1.13079		154.784	1.07887	1.07887		200.745	1.02941		156.446	1.02886	1.02886		203.158	1.04093		155.573	1.05613	1.05613		203.871	1.07563		147.399	1.15701	1.15701		200.371	1.06397		155.711
75.162	1.08738	1.08738		119.016	1.12176		68.098	1.08158	1.08158		118.962	1.12822		65.006	1.10974	1.10974		119.027	1.13123		156.44	1.05294	1.05294		202.447	1.02958		158.414	1.02486	1.02486		204.879	1.0411		157.292	1.07241	1.07241		205.599	1.07586		149.12	1.04878	1.04878		202.069	1.06431		157.341
76.27	0.977322	0.977322		120.016	1.1222		68.937	1.08443	1.08443		119.962	1.12859		65.924	1.12315	1.12315		120.028	1.13166		158.161	1.00994	1.00994		204.148	1.02975		160.179	1.03742	1.03742		206.601	1.04128		159.172	1.05124	1.05124		207.326	1.07609		150.906	1.12933	1.12933		203.767	1.06465		159.21
77.105	1.07994	1.07994		121.016	1.12263		69.818	1.0981	1.0981		120.962	1.12894		66.857	1.08034	1.08034		121.028	1.13209		160.015	1.01349	1.01349		205.849	1.02992		161.607	1.03317	1.03317		208.323	1.04145		160.827	1.07485	1.07485		209.054	1.07631		152.505	1.07317	1.07317		205.465	1.06498		160.833
78.107	1.14228	1.14228		122.016	1.12306		70.4532			1	121.961	1.1293		68.317	1.08998	1.08998		122.028	1.13251		160.789			1.00136	207.55	1.03009		162.625			1.03081	210.044	1.04162		161.633			1.07288	210.782	1.07653		153.419			1	207.163	1.06531		161.72
79.027	1.10893	1.10893		123.017	1.12349		70.844	1.11228	1.11228		122.961	1.12965		68.857	1.06556	1.06556		123.028	1.13293		161.672	0.958294	0.958294		209.252	1.03025		163.566	1.02292	1.02292		211.766	1.04179		162.435	1.06352	1.06352		212.509	1.07675		154.43	1.07719	1.07719		208.861	1.06564		162.427
79.941	1.10243	1.10243		124.017	1.12391		72.076	1.0898	1.0898		123.961	1.12999		69.95	1.09034	1.09034		124.028	1.13334		163.262	0.994959	0.994959		210.953	1.03042		165.216	1.01503	1.01503		213.488	1.04196		164.178	1.08611	1.08611		214.237	1.07697		155.897	1.07873	1.07873		210.559	1.06597		164.54
80.0768			1	125.017	1.12432		72.946	1.09289	1.09289		124.96	1.13033		69.9782			1	125.029	1.13375		165.186	0.978539	0.978539		212.654	1.03058		166.768	1.05146	1.05146		215.209	1.04212		165.896	1.08912	1.08912		215.965	1.07718		157.659	1.07026	1.07026		212.257	1.06629		165.972
80.944	1.03015	1.03015		126.017	1.12473		73.84	1.13223	1.13223		125.96	1.13066		70.904	1.08884	1.08884		126.029	1.13415		167.089	1.07771	1.07771		214.355	1.03074		168.491	1.01653	1.01653		216.931	1.04229		167.618	1.06992	1.06992		217.693	1.0774		159.714	1.07895	1.07895		213.955	1.06661		167.727
82.024	1.02902	1.02902		127.017	1.12514		74.819	1.05607	1.05607		126.96	1.13099		71.901	1.09222	1.09222		127.029	1.13455		168.472	1.03378	1.03378		216.056	1.0309		170.416	1.01599	1.01599		218.653	1.04245		169.495	1.06769	1.06769		219.42	1.07761		161.05	1.02465	1.02465		215.653	1.06693		169.52
83.139	1.1374	1.1374		128.017	1.12554		75.939	1.11243	1.11243		127.959	1.13132		72.949	1.11915	1.11915		128.029	1.13494		170.072	1.04036	1.04036		217.758	1.03106		171.931	1.04177	1.04177		220.375	1.04261		171.095	1.07671	1.07671		221.148	1.07781		162.676	0.975304	0.975304		217.351	1.06724		171.02
84.134	1.06918	1.06918		129.017	1.12593		76.3975			1	128.959	1.13164		74.145	1.12452	1.12452		129.03	1.13533		171.048			1.0245	219.459	1.03121		172.899			1.02734	222.096	1.04277		172.016			1.07857	222.876	1.07802		163.75			1	219.049	1.06755		171.987
85.098	1.10987	1.10987		130.018	1.12632		76.887	1.12111	1.12111		129.959	1.13195		75.036	1.12493	1.12493		130.03	1.13571		171.776	0.957219	0.957219		221.16	1.03137		173.791	1.04862	1.04862		223.818	1.04292		172.981	1.07777	1.07777		224.603	1.07822		164.412	1.09655	1.09655		220.747	1.06786		173.009
86.029	1.16017	1.16017		131.018	1.12671		77.83	1.07353	1.07353		130.959	1.13226		75.882	1.10862	1.10862		131.03	1.13609		173.691	0.985413	0.985413		222.861	1.03152		175.639	0.99959	0.99959		225.54	1.04308		174.663	1.08968	1.08968		226.331	1.07843		166.392	1.02944	1.02944		222.445	1.06817		174.48
86.925	1.15847	1.15847		132.018	1.12709		79.07	1.10443	1.10443		131.958	1.13257		76.87	1.11257	1.11257		132.03	1.13646		175.185	1.05249	1.05249		224.563	1.03167		177.123	1.04156	1.04156		227.261	1.04323		176.244	1.08966	1.08966		228.059	1.07863		168.255	1.05854	1.05854		224.143	1.06847		176.168
88.144	1.24614	1.24614		133.018	1.12747		80.079	1.08184	1.08184		132.958	1.13287		77.916	1.13811	1.13811		133.031	1.13683		177.13	1.07219	1.07219		226.264	1.03182		178.844	1.01093	1.01093		228.983	1.04339		177.971	1.0868	1.0868		229.787	1.07882		169.666	1.01929	1.01929		225.841	1.06877		178.049
89.0232			1	134.018	1.12784		80.84	1.12261	1.12261		133.958	1.13317		78.9618			1	134.031	1.1372		178.819	1.02142	1.02142		227.965	1.03197		180.752	1.04057	1.04057		230.705	1.04354		179.854	1.06668	1.06668		231.514	1.07902		171.627	1.04026	1.04026		227.539	1.06906		179.688
89.207	1.27055	1.27055		135.018	1.1282		81.814	1.09742	1.09742		134.957	1.13346		79.063	1.15204	1.15204		135.031	1.13756		180.487	1.07638	1.07638		229.666	1.03211		182.292	1.04359	1.04359		232.426	1.04368		181.742	1.06104	1.06104		233.242	1.07921		173.167	1.07231	1.07231		229.237	1.06936		181.226
89.933	1.01428	1.01428		136.018	1.12857		82.4002			1	135.957	1.13375		80.115	1.08641	1.08641		136.031	1.13791		181.312			1.02092	231.368	1.03226		183.214			1.04105	234.148	1.04383		182.445			1.07171	234.97	1.0794		173.941			1	230.936	1.06965		182.232
90.984	1.09796	1.09796		137.018	1.12893		82.841	1.13564	1.13564		136.957	1.13403		80.919	1.12481	1.12481		137.031	1.13827		182.014	1.0225	1.0225		233.069	1.0324		184.255	1.05303	1.05303		235.87	1.04398		183.393	1.08124	1.08124		236.698	1.07959		174.74	1.02984	1.02984		232.634	1.06994		182.938
91.932	1.03316	1.03316		138.019	1.12928		83.945	1.13249	1.13249		137.956	1.13431		81.917	1.13243	1.13243		138.032	1.13861		183.731	0.99592	0.99592		234.77	1.03254		185.708	1.05666	1.05666		237.591	1.04412		185.019	1.07993	1.07993		238.425	1.07978		176.303	1.05991	1.05991		234.332	1.07022		184.655
92.957	1.02264	1.02264		139.019	1.12963		84.882	1.11421	1.11421		138.956	1.13459		82.938	1.1049	1.1049		139.032	1.13896		185.693	0.937131	0.937131		236.471	1.03268		187.432	1.0415	1.0415		239.313	1.04426		186.692	1.05459	1.05459		240.153	1.07996		178.141	1.0443	1.0443		236.03	1.07051		186.837
93.975	1.05436	1.05436		140.019	1.12998		85.992	1.09849	1.09849		139.956	1.13486		84.093	1.10011	1.10011		140.032	1.1393		187.361	1.02979	1.02979		238.172	1.03282		189.265	1.06709	1.06709		241.035	1.04441		188.373	1.07106	1.07106		241.881	1.08015		180.076	1.10633	1.10633		237.728	1.07079		188.244
95.014	0.955843	0.955843		141.019	1.13032		86.835	1.12559	1.12559		140.955	1.13513		85.083	1.13486	1.13486		141.032	1.13963		188.806	1.0437	1.0437		239.874	1.03296		191.072	1.0432	1.0432		242.756	1.04455		190.298	1.0586	1.0586		243.608	1.08033		181.373	1.05023	1.05023		239.426	1.07107		189.849
96.086	0.989762	0.989762		142.019	1.13066		88.075	1.10227	1.10227		141.955	1.1354		86.01	1.09967	1.09967		142.033	1.13996		190.497	0.995265	0.995265		241.575	1.03309		192.58	1.03673	1.03673		244.478	1.04468		191.797	1.08514	1.08514		245.336	1.08051		183.435	1.10514	1.10514		241.124	1.07134		191.489
96.937	1.14022	1.14022		143.019	1.13099		88.4628			1	142.955	1.13566		86.896	1.14779	1.14779		143.033	1.14029		191.439			1.03357	243.276	1.03323		193.515			1.04935	246.2	1.04482		192.792			1.07092	247.064	1.08068		184.165			1	242.822	1.07161		192.448
98.013	1.09877	1.09877		144.019	1.13132		89.082	1.13576	1.13576		143.954	1.13592		87.889	1.09741	1.09741		144.033	1.14062		192.362	1.02856	1.02856		244.977	1.03336		194.315	1.06847	1.06847		247.921	1.04496		193.807	1.07131	1.07131		248.792	1.08086		185.051	1.09172	1.09172		244.52	1.07189		193.452
98.017			1	145.02	1.13164		89.807	1.12847	1.12847		144.954	1.13617		87.9556			1	145.033	1.14094		193.891	1.03921	1.03921		246.679	1.03349		196.109	1.0375	1.0375		249.643	1.04509		195.353	1.0833	1.0833		250.519	1.08103		186.459	0.960301	0.960301		246.218	1.07215		194.979
98.948	1.28393	1.28393		146.02	1.13197		90.986	1.10205	1.10205		145.954	1.13642		88.88	1.10146	1.10146		146.034	1.14125		195.716	1.06492	1.06492		248.38	1.03362		197.749	1.04309	1.04309		251.365	1.04522		197.121	1.05611	1.05611		252.247	1.0812		188.597	1.01974	1.01974		247.916	1.07242		196.673
99.953	1.05373	1.05373		147.02	1.13228		91.957	1.14174	1.14174		146.953	1.13667		89.964	1.10122	1.10122		147.034	1.14157		197.296	1.00941	1.00941		250.081	1.03375		199.563	1.04029	1.04029		253.086	1.04535		198.895	1.0872	1.0872		253.975	1.08137		189.893	1.07767	1.07767		249.614	1.07268		198.42
101.09	1.09793	1.09793		148.02	1.1326		92.812	1.10447	1.10447		147.953	1.13691		90.884	1.08513	1.08513		148.034	1.14187		199.103	1.01498	1.01498		251.782	1.03388		201.378	1.04522	1.04522		254.808	1.04548		200.55	1.07856	1.07856		255.702	1.08154		191.796	1.02613	1.02613		251.312	1.07294		200.048
102.137	1.2325	1.2325		149.02	1.13291		94.092	1.08732	1.08732		148.953	1.13715		91.901	1.11212	1.11212		149.034	1.14218		200.722	1.0495	1.0495		253.484	1.034		203.035	1.05289	1.05289		256.53	1.04561		202.154	1.08464	1.08464		257.43	1.08171		193.456	1.04891	1.04891		253.01	1.0732		201.743
103.116	1.06628	1.06628		150.02	1.13321		94.4293			1	149.952	1.13739		93.091	1.11396	1.11396		150.034	1.14248		201.624			1.02957	255.185	1.03413		203.9			1.04042	258.251	1.04574		203.098			1.0763	259.158	1.08187		194.255			1	254.708	1.07346		202.624
103.936	1.26219	1.26219		151.02	1.13352		95.015	1.11017	1.11017		150.952	1.13762		93.915	1.10322	1.10322		151.035	1.14278		202.459	1.02699	1.02699		256.886	1.03425		204.862	1.02578	1.02578		259.973	1.04586		203.888	1.07226	1.07226		260.886	1.08203		195.086	1.07419	1.07419		256.406	1.07371		203.467
105.174	1.10007	1.10007		152.02	1.13382		95.885	1.10213	1.10213		151.952	1.13785		94.874	1.14514	1.14514		152.035	1.14307		204.134	1.01463	1.01463		258.587	1.03437		206.371	1.0274	1.0274		261.695	1.04599		205.731	1.06745	1.06745		262.613	1.0822		196.921	1.06057	1.06057		258.104	1.07396		205.176
106.182	1.13216	1.13216		153.021	1.13411		96.815	1.12879	1.12879		152.952	1.13807		95.872	1.11527	1.11527		153.035	1.14336		206.032	1.06191	1.06191		260.289	1.03449		208.192	1.05093	1.05093		263.416	1.04611		207.37	1.06767	1.06767		264.341	1.08236		198.378	1.02573	1.02573		259.802	1.07421		206.889
107.074			1	154.021	1.1344		97.875	1.12735	1.12735		153.951	1.1383		96.9686			1	154.035	1.14365		207.939	1.02953	1.02953		261.99	1.03461		209.991	1.02418	1.02418		265.138	1.04623		209.053	1.0851	1.0851		266.069	1.08251		200.08	1.08582	1.08582		261.501	1.07445		208.855
107.191	1.12751	1.12751		155.021	1.13469		99.196	1.1449	1.1449		154.951	1.13852		97.108	1.11127	1.11127		155.036	1.14394		209.286	1.09017	1.09017		263.691	1.03473		211.819	1.03588	1.03588		266.86	1.04635		211.008	1.07451	1.07451		267.796	1.08267		202.067	1.05654	1.05654		263.199	1.0747		210.48
108.142	1.0298	1.0298		156.021	1.13498		99.815	1.12967	1.12967		155.951	1.13873		97.888	1.13699	1.13699		156.036	1.14422		210.918	0.974102	0.974102		265.392	1.03485		213.612	1.04856	1.04856		268.581	1.04647		212.673	1.06487	1.06487		269.524	1.08282		203.602	1.10797	1.10797		264.897	1.07494		212.07
108.962	1.10714	1.10714		157.021	1.13526		100.441			1	156.95	1.13895		99.116	1.10855	1.10855		157.036	1.14449		211.953			1.02969	267.093	1.03497		214.358			1.03383	270.303	1.04659		213.55			1.07987	271.252	1.08298		204.406			1	266.595	1.07518		212.986
110.02	1.16689	1.16689		158.021	1.13554		101.078	1.09318	1.09318		157.95	1.13916		99.945	1.1195	1.1195		158.036	1.14477		212.866	0.991003	0.991003		268.795	1.03508		214.966	1.02176	1.02176		272.025	1.0467		214.612	1.0689	1.0689		272.98	1.08313		205.236	1.08118	1.08118		268.293	1.07542		213.906
110.94	1.29744	1.29744		159.021	1.13581		101.835	1.10772	1.10772		158.95	1.13936		100.908	1.12154	1.12154		159.036	1.14504		214.387	1.03901	1.03901		270.496	1.03519		217.18	1.04969	1.04969		273.746	1.04682		216.231	1.09662	1.09662		274.707	1.08328		206.858	1.09036	1.09036		269.991	1.07565		215.432
111.953	1.17162	1.17162		160.022	1.13608		102.849	1.11846	1.11846		159.949	1.13957		101.912	1.14258	1.14258		160.037	1.14531		216.321	1.05431	1.05431		272.197	1.03531		218.578	1.02288	1.02288		275.468	1.04693		217.721	1.08923	1.08923		276.435	1.08342		208.594	1.04323	1.04323		271.689	1.07588		217.172
112.933	1.00585	1.00585		161.022	1.13635		103.948	1.13076	1.13076		160.949	1.13977		102.876	1.13735	1.13735		161.037	1.14557		217.938	1.04646	1.04646		273.898	1.03542		220.107	1.05317	1.05317		277.19	1.04705		219.591	1.07237	1.07237		278.163	1.08357		210.311	1.04498	1.04498		273.387	1.07611		219.067
113.979	1.14982	1.14982		162.022	1.13662		104.891	1.13939	1.13939		161.949	1.13997		103.927	1.12313	1.12313		162.037	1.14583		219.774	0.972836	0.972836		275.6	1.03553		221.828	1.02282	1.02282		278.912	1.04716		221.188	1.07755	1.07755		279.89	1.08371		211.95	1.08307	1.08307		275.085	1.07634		220.605
115.019	1.08304	1.08304		163.022	1.13688		105.86	1.10453	1.10453		162.948	1.14016		104.899	1.12749	1.12749		163.037	1.14609		221.354	1.06203	1.06203		277.301	1.03564		223.581	1.02797	1.02797		280.633	1.04727		223.193	1.0526	1.0526		281.618	1.08386		213.68	1.04902	1.04902		276.783	1.07657		222.317
115.992			1	164.022	1.13714		106.378			1	163.948	1.14036		105.983			1	164.038	1.14635		222.111			1.04519	279.002	1.03574		224.445			1.0424	282.355	1.04738		223.95			1.07233	283.346	1.084		214.574			1	278.481	1.07679		223.244
116.119	1.09583	1.09583		165.022	1.13739		106.815	1.1101	1.1101		164.948	1.14055		106.019	1.12566	1.12566		165.038	1.1466		222.83	1.08241	1.08241		280.703	1.03585		225.271	1.04432	1.04432		284.077	1.04749		224.806	1.06736	1.06736		285.074	1.08414		215.348	1.10019	1.10019		280.179	1.07701		223.985
116.953	1.26234	1.26234		166.022	1.13764		107.82	1.11883	1.11883		165.947	1.14074		107.323	1.12074	1.12074		166.038	1.14685		224.536	1.04329	1.04329		282.405	1.03595		226.997	1.07495	1.07495		285.798	1.04759		226.582	1.08378	1.08378		286.801	1.08428		217.328	1.08707	1.08707		281.877	1.07724		225.849
118	1.0092	1.0092		167.023	1.13789		108.934	1.14355	1.14355		166.947	1.14092		108.023	1.14779	1.14779		167.038	1.14709		226.235	1.06412	1.06412		284.106	1.03606		228.885	1.03115	1.03115		287.52	1.0477		228.341	1.08031	1.08031		288.529	1.08441		218.828	1.03924	1.03924		283.575	1.07745		227.643
118.94	1.04114	1.04114		168.023	1.13814		109.854	1.11813	1.11813		167.947	1.1411		108.952	1.12104	1.12104		168.039	1.14734		228.213	1.02706	1.02706		285.807	1.03616		230.45	1.04161	1.04161		289.242	1.0478		230.025	1.07446	1.07446		290.257	1.08455		220.444	1.08841	1.08841		285.273	1.07767		229.257
120.036	1.06832	1.06832		169.023	1.13838		111.181	1.10395	1.10395		168.946	1.14128		109.916	1.12241	1.12241		169.039	1.14758		229.796	0.981334	0.981334		287.508	1.03626		232.16	1.05251	1.05251		290.963	1.04791		231.52	1.09962	1.09962		291.985	1.08468		222.139	1.104	1.104		286.971	1.07788		230.931
120.941	1.24467	1.24467		170.023	1.13862		112.122	1.11422	1.11422		169.946	1.14146		111.058	1.0983	1.0983		170.039	1.14781		231.34	0.984225	0.984225		289.209	1.03637		233.904	1.05273	1.05273		292.685	1.04801		233.29	1.09476	1.09476		293.712	1.08482		224.035	1.06223	1.06223		288.669	1.07809		232.536
121.943	1.1986	1.1986		171.023	1.13886		112.463			1	170.946	1.14163		111.951	1.11186	1.11186		171.039	1.14805		232.328			1.00401	290.911	1.03647		234.818			1.04726	294.407	1.04811		234.203			1.0781	295.44	1.08495		224.735			1	290.367	1.0783		233.465
122.995	1.13499	1.13499		172.023	1.1391		112.86	1.13576	1.13576		171.946	1.1418		112.959	1.11218	1.11218		172.039	1.14828		233.132	0.983125	0.983125		292.612	1.03656		235.738	1.05983	1.05983		296.128	1.04821		234.958	1.05649	1.05649		297.168	1.08508		225.535	1.10893	1.10893		292.066	1.07851		234.261
123.956	1.15813	1.15813		173.023	1.13933		113.832	1.11991	1.11991		172.945	1.14197		114.063	1.11372	1.11372		173.04	1.14851		235.01	1.02997	1.02997		294.313	1.03666		237.378	1.03787	1.03787		297.85	1.04831		236.863	1.0719	1.0719		298.895	1.08521		227.239	1.05711	1.05711		293.764	1.07872		235.95
125.051			1	174.023	1.13956		114.932	1.10028	1.10028		173.945	1.14214		114.947	1.12775	1.12775		174.04	1.14873		236.48	1.01833	1.01833		296.014	1.03676		239.28	1.03902	1.03902		299.572	1.04841		238.565	1.07139	1.07139		300.623	1.08533		229.016	1.08639	1.08639		295.462	1.07892		237.856
125.176	0.998678	0.998678		175.024	1.13978		115.892	1.1276	1.1276		174.945	1.14231		114.961			1	175.04	1.14896		238.209	1.05329	1.05329		297.716	1.03685		240.919	1.04086	1.04086		301.293	1.04851		240.204	1.09534	1.09534		302.351	1.08546		230.683	1.08397	1.08397		297.16	1.07913		239.438
126.061	1.20372	1.20372		176.024	1.14001		116.862	1.13266	1.13266		175.944	1.14247		115.963	1.12794	1.12794		176.04	1.14918		239.861	0.995737	0.995737		299.417	1.03695		242.516	1.03803	1.03803		303.015	1.0486		241.887	1.10112	1.10112		304.079	1.08558		232.528	1.06795	1.06795		298.858	1.07933		241.08
126.994	1.25838	1.25838		177.024	1.14023		117.923	1.11988	1.11988		176.944	1.14263		116.872	1.13984	1.13984		177.041	1.1494		241.565	1.02907	1.02907		301.118	1.03704		244.278	1.05306	1.05306		304.737	1.0487		243.655	1.10974	1.10974		305.806	1.08571		234.036	1.14161	1.14161		300.556	1.07952		243.029
128.174	1.17558	1.17558		178.024	1.14045		118.401			1	177.944	1.14279		117.964	1.09979	1.09979		178.041	1.14961		242.479			1.02813	302.819	1.03714		245.218			1.04601	306.458	1.04879		244.552			1.08548	307.534	1.08583		234.971			1	302.254	1.07972		243.739
129.217	1.20712	1.20712		179.024	1.14066		119.045	1.13263	1.13263		178.943	1.14294		118.873	1.12318	1.12318		179.041	1.14983		243.59	0.977718	0.977718		304.521	1.03723		246.093	1.05349	1.05349		308.18	1.04888		245.679	1.07128	1.07128					235.728	1.02858	1.02858		303.952	1.07992		244.57
130.118	1.20537	1.20537		180.024	1.14088		119.855	1.11764	1.11764		179.943	1.14309		119.986	1.15404	1.15404		180.041	1.15004		244.964	1.09651	1.09651		306.222	1.03732		247.643	1.04886	1.04886					247.06	1.05122	1.05122					237.523	1.06991	1.06991		305.65	1.08011		246.391
130.965	1.00577	1.00577		181.024	1.14109		120.829	1.15537	1.15537		180.943	1.14324		120.887	1.14809	1.14809		181.042	1.15025		246.687	1.01647	1.01647		307.923	1.03741		249.857	1.04174	1.04174					248.828	1.08415	1.08415					239.326	1.10498	1.10498		307.348	1.0803		247.925
132.333	1.25826	1.25826		182.025	1.1413		121.817	1.14174	1.14174		181.942	1.14339		121.963	1.10226	1.10226		182.042	1.15045		248.369	1.01841	1.01841					251.559	1.05143	1.05143					250.579	1.07456	1.07456					241.033	1.09025	1.09025					249.638
133.045	1.09427	1.09427		183.025	1.1415		122.932	1.09681	1.09681		182.942	1.14354		122.883	1.14642	1.14642		183.042	1.15065		250.505	1.03419	1.03419					252.848	1.03589	1.03589					252.385	1.09235	1.09235					242.676	1.15628	1.15628					251.378
134.065			1	184.025	1.1417		123.857	1.13489	1.13489		183.942	1.14368		123.979	1.11452	1.11452		184.042	1.15085		251.788	1.03163	1.03163					254.788	1.0263	1.0263					253.967	1.08822	1.08822					244.599	1.08029	1.08029					253.239
134.091	1.01375	1.01375		185.025	1.1419		124.389			1	184.941	1.14383		123.987			1	185.042	1.15105		252.694			1.04312				255.577			1.04229				254.885			1.07921				245.268			1				253.999
134.948	1.0267	1.0267		186.025	1.1421		124.819	1.12667	1.12667		185.941	1.14397		125.006	1.15736	1.15736		186.043	1.15125		253.467	1.10286	1.10286					256.401	1.05145	1.05145					255.75	1.07778	1.07778					246.151	1.05939	1.05939					254.819
136.025	1.1161	1.1161		187.025	1.1423		125.819	1.11845	1.11845		186.941	1.14411		126.23	1.13922	1.13922		187.043	1.15144		255.187	1.03886	1.03886					258.123	1.06311	1.06311					257.424	1.05986	1.05986					247.829	1.06485	1.06485					256.509
137.112	1.19505	1.19505		188.025	1.14249		127.092	1.11941	1.11941		187.94	1.14424		126.905	1.1041	1.1041		188.043	1.15163		256.85	1.03277	1.03277					259.743	1.02554	1.02554					259.204	1.08247	1.08247					249.317	1.06688	1.06688					258.412
137.952	1.08561	1.08561		189.025	1.14268		127.872	1.12766	1.12766		188.94	1.14438		128.048	1.10946	1.10946		189.043	1.15182		258.849	1.0675	1.0675					261.423	1.05087	1.05087					260.904	1.07016	1.07016					251.02	1.04983	1.04983					260.037
139.201	1.10247	1.10247		190.026	1.14287		128.946	1.14437	1.14437		189.94	1.14451		128.928	1.13077	1.13077		190.044	1.15201		260.276	1.08532	1.08532					263.295	1.05937	1.05937					263.141	1.05498	1.05498					252.729	1.04452	1.04452					261.868
140.001	1.12764	1.12764		191.026	1.14306		129.827	1.11697	1.11697		190.94	1.14464		129.89	1.10097	1.10097		191.044	1.1522		262.064	1.08813	1.08813					264.99	1.05768	1.05768					264.549	1.07216	1.07216					254.795	1.09742	1.09742					263.498
140.999	1.12023	1.12023		192.026	1.14324		130.414			1	191.939	1.14477		131.152	1.14731	1.14731		192.044	1.15238		262.95			1.05259				265.781			1.04638				265.356			1.07331				255.438			1				264.309
142.325	1.01047	1.01047		193.026	1.14343		130.825	1.1248	1.1248		192.939	1.1449		132.012	1.1323	1.1323		193.044	1.15256		263.931	1.03444	1.03444					266.569	1.02277	1.02277					266.192	1.07286	1.07286					256.315	1.08279	1.08279					265.087
142.945	1.05193	1.05193		194.026	1.14361		132.089	1.14864	1.14864		193.939	1.14502		132.879	1.12709	1.12709		194.045	1.15274		265.501	0.981352	0.981352					268.304	1.04767	1.04767					267.795	1.09181	1.09181					258.107	1.05706	1.05706					266.842
143.067			1	195.026	1.14378		132.924	1.11976	1.11976		194.938	1.14514		132.973			1	195.045	1.15291		267.082	1.05881	1.05881					270.105	1.03994	1.03994					269.558	1.07789	1.07789					259.659	1.06141	1.06141					268.524
144.084	1.19291	1.19291		196.026	1.14396		133.912	1.14205	1.14205		195.938	1.14527		134.013	1.11261	1.11261		196.045	1.15309		268.765	1.04351	1.04351					272.012	1.06362	1.06362					271.391	1.09428	1.09428					261.22	1.13262	1.13262					270.408
144.944	1.19405	1.19405		197.027	1.14413		134.944	1.11906	1.11906		196.938	1.14539		135.037	1.1102	1.1102		197.045	1.15326		270.556	1.05135	1.05135					273.449	1.05264	1.05264					272.991	1.07629	1.07629					262.917	1.0759	1.0759					272.031
145.959	1.12969	1.12969		198.027	1.1443		135.927	1.1408	1.1408		197.937	1.1455		135.968	1.14958	1.14958		198.045	1.15343		272.202	0.986592	0.986592					275.225	1.04346	1.04346					275.013	1.08129	1.08129					264.607	0.950903	0.950903					273.574
147.147	1.08831	1.08831		199.027	1.14447		136.383			1	198.937	1.14562		136.881	1.11461	1.11461		199.046	1.1536		273.049			1.02125				276.096			1.05055				275.668			1.0793				265.468			1				274.528
147.947	1.08559	1.08559		200.027	1.14464		136.841	1.12936	1.12936		199.937	1.14573		137.904	1.13819	1.13819		200.046	1.15376		273.886	1.00077	1.00077					276.885	1.04535	1.04535					276.424	1.06709	1.06709					266.313	1.09655	1.09655					275.274
148.949	1.11531	1.11531		201.027	1.14481		137.821	1.14943	1.14943		200.936	1.14585		139.252	1.14284	1.14284		201.046	1.15392		275.598	1.05077	1.05077					278.664	1.05028	1.05028					278.147	1.07067	1.07067					268.01	0.992963	0.992963					277.159
150.306	1.2661	1.2661		202.027	1.14497		138.853	1.14383	1.14383		201.936	1.14596		140.164	1.13497	1.13497		202.046	1.15409		277.289	0.994505	0.994505					280.343	1.04797	1.04797					280.039	1.0862	1.0862					269.739	1.06993	1.06993					278.72
151.048	1.10029	1.10029		203.027	1.14513		139.938	1.12165	1.12165		202.936	1.14607		141.15	1.21156	1.21156		203.047	1.15425		279.151	1.10608	1.10608					282.266	1.04092	1.04092					281.709	1.07583	1.07583					271.397	1.03083	1.03083					280.471
151.934	1.28249	1.28249		204.028	1.14529		140.817	1.12728	1.12728		203.935	1.14618		142.013			1	204.047	1.1544		280.688	1.05536	1.05536					283.769	1.05455	1.05455					283.327	1.0923	1.0923					273.249	1.06743	1.06743					282.122
152.086			1	205.028	1.14545		141.891	1.14631	1.14631		204.935	1.14628		142.03	1.14041	1.14041		205.047	1.15456		282.394	0.998933	0.998933					285.528	1.06831	1.06831					285.064	1.08625	1.08625					274.888	1.03669	1.03669					283.831
153.13	1.06054	1.06054		206.028	1.1456		142.434			1	205.935	1.14639		142.934	1.13456	1.13456		206.047	1.15472		283.332			1.04282				286.399			1.05806				285.988			1.08043				275.716			1				284.823
154.015	1.19954	1.19954		207.028	1.14576		142.951	1.13241	1.13241		206.934	1.14649		143.882	1.14184	1.14184		207.047	1.15487		284.341	1.0356	1.0356					287.216	1.06553	1.06553					286.927	1.06523	1.06523					276.686	1.11962	1.11962					285.874
155.153	1.10419	1.10419		208.028	1.14591		144.064	1.14484	1.14484		207.934	1.1466		144.921	1.15224	1.15224		208.048	1.15502		285.913	1.05918	1.05918					288.955	1.05548	1.05548					288.513	1.08225	1.08225					278.189	1.05674	1.05674					287.687
156.296	1.04948	1.04948		209.028	1.14606		144.943	1.12529	1.12529		208.934	1.1467		145.882	1.13634	1.13634		209.048	1.15517		287.503	1.00177	1.00177					290.662	1.0636	1.0636					290.388	1.08075	1.08075					279.89	1.10395	1.10395					288.954
157.037	1.23684	1.23684		210.028	1.14621		145.843	1.13378	1.13378		209.934	1.1468		146.877	1.11664	1.11664		210.048	1.15531		289.49	1.04426	1.04426					292.744	1.04372	1.04372					291.961	1.09111	1.09111					281.792	1.12523	1.12523					290.661
158.08	1.10524	1.10524		211.028	1.14635		146.83	1.12579	1.12579		210.933	1.14689		148.264	1.13647	1.13647		211.048	1.15546		291.007	1.04536	1.04536					294.57	1.03546	1.03546					293.875	1.08779	1.08779					283.485	1.13504	1.13504					292.394
158.985	1.19328	1.19328		212.029	1.1465		147.933	1.11543	1.11543		211.933	1.14699		149.144	1.12514	1.12514		212.049	1.1556		292.839	1.07488	1.07488					295.825	1.05719	1.05719					295.503	1.07717	1.07717					285.145	1.05522	1.05522					294.12
159.944	1.09312	1.09312		213.029	1.14664		148.409			1	212.933	1.14708		149.884	1.13631	1.13631		213.049	1.15575		293.573			1.03822				296.87			1.04585				296.345			1.08593				285.944			1				295.007
161.065			1	214.029	1.14678		148.884	1.11003	1.11003		213.932	1.14718		150.893	1.18562	1.18562		214.049	1.15589		294.353	1.04337	1.04337					297.759	1.05073	1.05073					297.147	1.0879	1.0879					286.732	1.0745	1.0745					295.828
161.238	1.28132	1.28132		215.029	1.14692		149.849	1.14309	1.14309		214.932	1.14727		151.026			1	215.049	1.15602		296.052	1.02355	1.02355					299.318	1.03289	1.03289					298.863	1.07856	1.07856					288.412	1.08082	1.08082					297.751
161.955	1.10778	1.10778		216.029	1.14706		151.113	1.16705	1.16705		215.932	1.14736		152.196	1.12713	1.12713		216.05	1.15616		297.696	0.997877	0.997877					301.006	1.05512	1.05512					300.721	1.09305	1.09305					290.096	1.03463	1.03463					299.286
163.008	1.12453	1.12453		217.029	1.1472		151.96	1.1487	1.1487		216.931	1.14745		153.039	1.12554	1.12554		217.05	1.1563		299.474	1.01618	1.01618					302.749	1.0752	1.0752					302.352	1.08348	1.08348					292.148	1.05999	1.05999					301.182
164.2	1.05679	1.05679		218.029	1.14733		152.883	1.14596	1.14596		217.931	1.14754		153.88	1.10159	1.10159		218.05	1.15643		301.262	1.07917	1.07917					304.448	1.04445	1.04445					304.067	1.09656	1.09656					293.602	1.12143	1.12143					302.649
165.138	1.10949	1.10949		219.03	1.14747		153.891	1.14814	1.14814		218.931	1.14763		155.06	1.13354	1.13354		219.05	1.15656		302.861	1.0973	1.0973					306.303	1.04237	1.04237					305.773	1.07716	1.07716					295.55	1.14324	1.14324					304.34
165.958	1.22361	1.22361		220.03	1.1476		154.431			1	219.93	1.14771		155.918	1.14602	1.14602		220.05	1.15669		303.745			1.05087				308.18	1.04222	1.04222					307.534	1.07695	1.07695					296.188			1				306.335
166.942	1.04709	1.04709		221.03	1.14773		154.942	1.12766	1.12766		220.93	1.1478		156.921	1.09636	1.09636		221.051	1.15682		304.514	1.04385	1.04385																			296.892	1.06807	1.06807					307.907
167.989	1.11465	1.11465		222.03	1.14785		155.83	1.10364	1.10364		221.93	1.14788		157.883	1.11617	1.11617		222.051	1.15695		306.434	1.0523	1.0523																			298.607	1.05167	1.05167
169.186	1.18456	1.18456		223.03	1.14798		157.082	1.12292	1.12292		222.929	1.14796		159.028	1.14358	1.14358		223.051	1.15707		307.923	1.01642	1.01642																			300.329	1.00455	1.00455
170.073			1	224.03	1.14811		157.937	1.10978	1.10978		223.929	1.14804		159.967			1	224.051	1.1572																							301.98	1.09434	1.09434
170.144	1.09016	1.09016		225.03	1.14823		158.926	1.10136	1.10136		224.929	1.14812		160.242	1.16753	1.16753		225.052	1.15732																							303.727	1.07897	1.07897
171.151	1.19441	1.19441		226.03	1.14835		159.893	1.11246	1.11246		225.928	1.1482		160.962	1.15591	1.15591		226.052	1.15744																							305.503	1.08477	1.08477
172.005	1.00868	1.00868		227.031	1.14847		160.43			1	226.928	1.14828		161.975	1.15249	1.15249		227.052	1.15756																							307.348	1.06351	1.06351
172.947	1.01883	1.01883		228.031	1.14859		160.833	1.11602	1.11602		227.928	1.14836		162.887	1.13772	1.13772		228.052	1.15768
174.336	1.06764	1.06764		229.031	1.14871		162.035	1.16499	1.16499		228.927	1.14843		163.883	1.14505	1.14505		229.053	1.1578
174.956	1.14141	1.14141		230.031	1.14883		162.959	1.16279	1.16279		229.927	1.14851		165.047	1.13866	1.13866		230.053	1.15792
176.359	1.13934	1.13934		231.031	1.14894		163.854	1.1698	1.1698		230.927	1.14858		165.967	1.15736	1.15736		231.053	1.15803
177.199	1.1349	1.1349		232.031	1.14906		164.845	1.11375	1.11375		231.927	1.14865		167.136	1.14328	1.14328		232.053	1.15814
178.263	1.16843	1.16843		233.031	1.14917		165.864	1.13562	1.13562		232.926	1.14872		167.881	1.14254	1.14254		233.053	1.15825
179.009	1.13153	1.13153		234.032	1.14928		166.368			1	233.926	1.14879		169.068			1	234.054	1.15836
179.121			1	235.032	1.14939		166.964	1.13467	1.13467		234.926	1.14886		169.275	1.12649	1.12649		235.054	1.15847
179.956	1.04333	1.04333		236.032	1.1495		167.829	1.15071	1.15071		235.925	1.14893		170.048	1.128	1.128		236.054	1.15858
180.955	1.21256	1.21256		237.032	1.1496		168.849	1.14241	1.14241		236.925	1.149		171.217	1.10634	1.10634		237.054	1.15869
181.961	1.10557	1.10557		238.032	1.14971		169.854	1.14772	1.14772		237.925	1.14907		172.119	1.13295	1.13295		238.055	1.15879
183.434	1.10991	1.10991		239.032	1.14981		171.196	1.1359	1.1359		238.924	1.14913		172.919	1.12419	1.12419		239.055	1.1589
184.3	1.26559	1.26559		240.032	1.14992		172.2	1.12136	1.12136		239.924	1.1492		173.878	1.18075	1.18075		240.055	1.159
185.359	1.2636	1.2636		241.033	1.15002		172.533			1	240.924	1.14926		174.952	1.11597	1.11597		241.055	1.1591
186.191	1.19615	1.19615		242.033	1.15012		173.084	1.12393	1.12393		241.923	1.14932		176.012	1.19212	1.19212		242.056	1.1592
187.062	1.15573	1.15573		243.033	1.15022		173.95	1.16846	1.16846		242.923	1.14938		177.025	1.13056	1.13056		243.056	1.1593
187.949	1.11966	1.11966		244.033	1.15032		174.914	1.15845	1.15845		243.923	1.14944		177.889	1.18093	1.18093		244.056	1.1594
188.13			1	245.033	1.15041		175.838	1.16426	1.16426		244.922	1.1495		177.964			1	245.056	1.1595
189.213	1.15307	1.15307		246.033	1.15051		176.837	1.13645	1.13645		245.922	1.14956		179.019	1.14849	1.14849		246.056	1.15959
190.094	0.995764	0.995764		247.033	1.15061		177.88	1.16125	1.16125		246.922	1.14962		179.897	1.10431	1.10431		247.057	1.15969
191.044	1.15813	1.15813		248.033	1.1507		178.353			1	247.921	1.14968		180.889	1.17164	1.17164		248.057	1.15978
191.955	1.01453	1.01453		249.034	1.15079		178.864	1.15785	1.15785		248.921	1.14974		182.113	1.1478	1.1478		249.057	1.15987
192.971	1.10182	1.10182		250.034	1.15088		179.866	1.14954	1.14954		249.921	1.14979		183.014	1.1303	1.1303		250.057	1.15996
193.977	1.25544	1.25544		251.034	1.15097		180.836	1.14581	1.14581		250.921	1.14985		183.892	1.20485	1.20485		251.058	1.16005
195.31	0.927266	0.927266		252.034	1.15106		181.978	1.14737	1.14737		251.92	1.1499		185.278	1.12867	1.12867		252.058	1.16014
196.039	1.02432	1.02432		253.034	1.15115		182.828	1.14181	1.14181		252.92	1.14995		186.198	1.15302	1.15302		253.058	1.16023
197.103			1	254.034	1.15124		184.117	1.1649	1.1649		253.92	1.15001		187.041	1.16551	1.16551		254.058	1.16032
197.23	1.24216	1.24216		255.034	1.15132		184.46			1	254.919	1.15006		187.071			1	255.059	1.1604
197.993	1.18915	1.18915		256.035	1.15141		185.087	1.15964	1.15964		255.919	1.15011		188.142	1.13615	1.13615		256.059	1.16049
199.018	1.09567	1.09567		257.035	1.15149		185.887	1.14577	1.14577		256.919	1.15016		189.001	1.16791	1.16791		257.059	1.16057
200.189	1.14783	1.14783		258.035	1.15158		186.865	1.15716	1.15716		257.918	1.15021		189.921	1.12245	1.12245		258.059	1.16065
201.204	1.18035	1.18035		259.035	1.15166		187.849	1.12533	1.12533		258.918	1.15026		191.148	1.14909	1.14909		259.059	1.16074
202.338	1.04799	1.04799		260.035	1.15174		188.861	1.15021	1.15021		259.918	1.15031		191.888	1.13365	1.13365		260.06	1.16082
203.118	1.09494	1.09494		261.035	1.15182		189.961	1.13418	1.13418		260.917	1.15035		192.939	1.1658	1.1658		261.06	1.1609
203.958	0.966395	0.966395		262.035	1.1519		190.395			1	261.917	1.1504		193.975	1.15382	1.15382		262.06	1.16098
205.105	1.22389	1.22389		263.035	1.15198		190.98	1.15359	1.15359		262.917	1.15045		195.145	1.15649	1.15649		263.06	1.16105
206.135			1	264.036	1.15205		191.88	1.13953	1.13953		263.916	1.15049		195.979			1	264.061	1.16113
206.266	1.12352	1.12352		265.036	1.15213		192.84	1.15657	1.15657		264.916	1.15054		195.982	1.19666	1.19666		265.061	1.16121
207.125	1.11614	1.11614		266.036	1.15221		194.109	1.15206	1.15206		265.916	1.15058		196.978	1.15967	1.15967		266.061	1.16128
208.14	1.27531	1.27531		267.036	1.15228		194.953	1.14711	1.14711		266.915	1.15063		197.901	1.15519	1.15519		267.061	1.16136
208.96	1.257	1.257		268.036	1.15235		195.849	1.1279	1.1279		267.915	1.15067		198.988	1.12515	1.12515		268.061	1.16143
210.205	1.16298	1.16298		269.036	1.15243		196.468			1	268.915	1.15071		200.016	1.15657	1.15657		269.062	1.1615
211.086	1.03194	1.03194		270.036	1.1525		197.108	1.13492	1.13492		269.914	1.15075		200.892	1.16989	1.16989		270.062	1.16157
211.966	1.10757	1.10757		271.037	1.15257		197.944	1.12469	1.12469		270.914	1.15079		201.907	1.13652	1.13652		271.062	1.16165
213.066	1.12325	1.12325		272.037	1.15264		198.843	1.14852	1.14852		271.914	1.15083		203.174	1.17651	1.17651		272.062	1.16172
214.111	1.09428	1.09428		273.037	1.15271		200.107	1.14943	1.14943		272.914	1.15087		204.172	1.14809	1.14809		273.063	1.16178
214.952	1.20194	1.20194		274.037	1.15278		200.895	1.13268	1.13268		273.913	1.15091		205.015			1	274.063	1.16185
215.084			1	275.037	1.15284		201.862	1.14471	1.14471		274.913	1.15095		205.198	1.12615	1.12615		275.063	1.16192
215.993	1.20684	1.20684		276.037	1.15291		202.444			1	275.913	1.15099		206.045	1.13594	1.13594		276.063	1.16199
217.344	1.1646	1.1646		277.037	1.15298		202.842	1.13131	1.13131		276.912	1.15103		206.911	1.14	1.14		277.064	1.16205
217.954	1.09874	1.09874		278.037	1.15304		203.999	1.15761	1.15761		277.912	1.15107		207.901	1.16561	1.16561		278.064	1.16212
219.282	1.15303	1.15303		279.038	1.15311		204.957	1.14409	1.14409		278.912	1.1511		208.936	1.12389	1.12389		279.064	1.16218
220.135	1.05601	1.05601		280.038	1.15317		205.844	1.12872	1.12872		279.911	1.15114		210.363	1.16184	1.16184		280.064	1.16225
221.224	1.23768	1.23768		281.038	1.15323		207.108	1.15374	1.15374		280.911	1.15117		210.926	1.17462	1.17462		281.064	1.16231
222.037	1.18556	1.18556		282.038	1.15329		207.964	1.1393	1.1393		281.911	1.15121		212.248	1.17264	1.17264		282.065	1.16237
222.959	1.40368	1.40368		283.038	1.15336		208.452			1	282.91	1.15124		213.323	1.14232	1.14232		283.065	1.16243
224.189			1	284.038	1.15342		208.835	1.11179	1.11179		283.91	1.15128		213.922	1.15983	1.15983		284.065	1.16249
224.373	1.1158	1.1158		285.038	1.15348		209.857	1.14632	1.14632		284.91	1.15131		214.108			1	285.065	1.16255
225.194	1.18439	1.18439		286.039	1.15354		211.106	1.15181	1.15181		285.909	1.15134		214.921	1.12758	1.12758		286.066	1.16261
226.211	1.08496	1.08496		287.039	1.15359		211.841	1.15541	1.15541		286.909	1.15138		215.898	1.15855	1.15855		287.066	1.16267
227.331	1.06286	1.06286		288.039	1.15365		212.845	1.15517	1.15517		287.909	1.15141		217.191	1.14177	1.14177		288.066	1.16273
228.239	1.11933	1.11933		289.039	1.15371		213.834	1.11398	1.11398		288.908	1.15144		218.18	1.18759	1.18759		289.066	1.16279
229.129	1.31072	1.31072		290.039	1.15377		214.385			1	289.908	1.15147		218.933	1.15379	1.15379		290.067	1.16284
230.053	1.131	1.131		291.039	1.15382		214.988	1.1359	1.1359		290.908	1.1515		219.922	1.16137	1.16137		291.067	1.1629
230.956	1.11602	1.11602		292.039	1.15388		215.916	1.15303	1.15303		291.908	1.15153		220.965	1.19159	1.19159		292.067	1.16295
232.234	1.00937	1.00937		293.04	1.15393		216.883	1.16646	1.16646		292.907	1.15156		221.922	1.14965	1.14965
233.09			1	294.04	1.15398		218.098	1.13698	1.13698		293.907	1.15159		222.968			1
233.204	1.11553	1.11553		295.04	1.15404		218.958	1.15112	1.15112		294.907	1.15162		223.08	1.1703	1.1703
234.081	1.04792	1.04792		296.04	1.15409		219.847	1.15346	1.15346		295.906	1.15165		223.895	1.16226	1.16226
235.038	1.05351	1.05351		297.04	1.15414		220.436			1	296.906	1.15168		224.909	1.16645	1.16645
236.158	1.20622	1.20622		298.04	1.15419		220.854	1.15397	1.15397		297.906	1.15171		226.17	1.14096	1.14096
236.958	1.26295	1.26295		299.04	1.15424		221.869	1.13018	1.13018		298.905	1.15173		226.914	1.15578	1.15578
238.009	1.2727	1.2727		300.04	1.15429		222.988	1.14583	1.14583		299.905	1.15176		227.937	1.15091	1.15091
239.005	1.32199	1.32199		301.041	1.15434		224.033	1.15051	1.15051					229.017	1.14906	1.14906
240.358	1.17242	1.17242		302.041	1.15439		224.856	1.16762	1.16762					229.948	1.14392	1.14392
241.214	1.197	1.197		303.041	1.15444		226.074	1.14132	1.14132					230.973	1.14662	1.14662
242.111			1	304.041	1.15449		226.499			1				231.907	1.14547	1.14547
242.288	1.07567	1.07567					227.127	1.13967	1.13967					232.012			1
243.151	1.11881	1.11881					227.987	1.14706	1.14706					233.103	1.15711	1.15711
243.974	1.18275	1.18275					228.919	1.12877	1.12877					234.049	1.18632	1.18632
244.987	1.16975	1.16975					229.842	1.13219	1.13219					234.943	1.14741	1.14741
246.016	1.25345	1.25345					230.857	1.13686	1.13686					236.229	1.16749	1.16749
247.004	1.01194	1.01194					231.858	1.15593	1.15593					237.03	1.16566	1.16566
248.075	1.23472	1.23472					232.38			1				237.905	1.1479	1.1479
249.16	1.23329	1.23329					232.965	1.10614	1.10614					238.972	1.1621	1.1621
250.013	1.12851	1.12851					233.912	1.19726	1.19726					240.086	1.14757	1.14757
251.078			1				234.844	1.18748	1.18748					241.023			1
251.148	1.0911	1.0911					235.843	1.13028	1.13028					241.147	1.13911	1.13911
252.084	1.23356	1.23356					237.118	1.13128	1.13128					241.9	1.17381	1.17381
253.008	1.45299	1.45299					237.938	1.17127	1.17127					242.95	1.17667	1.17667
254.217	1.1413	1.1413					238.564			1				243.899	1.16527	1.16527
254.996	1.05221	1.05221					239.164	1.12889	1.12889					245.321	1.16826	1.16826
256.007	1.12175	1.12175					240.21	1.15649	1.15649					245.993	1.13424	1.13424
256.986	1.13426	1.13426					241.11	1.16141	1.16141					246.943	1.16837	1.16837
257.986	1.08079	1.08079					241.85	1.14558	1.14558					248.008	1.17048	1.17048
259.287	1.25016	1.25016					242.873	1.13729	1.13729					249.094	1.20721	1.20721
260.136			1				243.852	1.15421	1.15421					250.019			1
260.147	1.09842	1.09842					244.419			1				250.046	1.18843	1.18843
261.205	1.04039	1.04039					244.852	1.16104	1.16104					250.905	1.14164	1.14164
262.203	1.15197	1.15197					245.846	1.17917	1.17917					251.963	1.16699	1.16699
263.352	1.17204	1.17204					247.241	1.12483	1.12483					253.185	1.15711	1.15711
264.052	1.18212	1.18212					247.921	1.16386	1.16386					254.031	1.1992	1.1992
265.171	1.01355	1.01355					248.973	1.17395	1.17395					255.037	1.19121	1.19121
265.97	1.0506	1.0506					249.838	1.17242	1.17242					255.923	1.18942	1.18942
267.323	1.33352	1.33352					250.444			1				256.9	1.14522	1.14522
268.15	1.23419	1.23419					250.897	1.16252	1.16252					257.898	1.16229	1.16229
269	1.02056	1.02056					251.981	1.1418	1.1418					258.977			1
269.076			1				253.054	1.15766	1.15766					259.166	1.17958	1.17958
269.967	1.07572	1.07572					253.877	1.14237	1.14237					260.133	1.15412	1.15412
271.007	1.1043	1.1043					254.856	1.1662	1.1662					260.925	1.16046	1.16046
272.096	1.26166	1.26166					255.91	1.17335	1.17335					261.897	1.15917	1.15917
272.996	1.14719	1.14719					256.443			1				262.917	1.15015	1.15015
273.971	1.09425	1.09425					257.09	1.14106	1.14106					264.144	1.16694	1.16694
274.991	0.98509	0.98509					258.058	1.18786	1.18786					264.964	1.18424	1.18424
276.362	1.21678	1.21678					258.865	1.16107	1.16107					265.918	1.16588	1.16588
277.131	0.971093	0.971093					259.86	1.17297	1.17297					266.899	1.14527	1.14527
277.979	1.14944	1.14944					260.893	1.16217	1.16217					267.913	1.19049	1.19049
278.111			1				262.133	1.15228	1.15228					267.984			1
278.977	1.16929	1.16929					262.456			1				268.993	1.21578	1.21578
279.994	1.26033	1.26033					263.039	1.16055	1.16055					269.997	1.16718	1.16718
281.374	1.17743	1.17743					263.851	1.15376	1.15376					270.921	1.18522	1.18522
282.222	1.22803	1.22803					264.958	1.14123	1.14123					272.108	1.17083	1.17083
283.359	1.26098	1.26098					266.051	1.14734	1.14734					272.908	1.11998	1.11998
284.143	1.17629	1.17629					266.873	1.13117	1.13117					274.037	1.15324	1.15324
284.963	1.10218	1.10218					268.068	1.1792	1.1792					274.917	1.14122	1.14122
286.376	1.30954	1.30954					268.506			1				276.008	1.19747	1.19747
287.158	1.0936	1.0936					269.053	1.12223	1.12223					277.035			1
287.165			1				269.873	1.15613	1.15613					277.368	1.1574	1.1574
288.278	1.0986	1.0986					271.12	1.1189	1.1189					277.908	1.14701	1.14701
288.961	1.19632	1.19632					271.96	1.15986	1.15986					279.084	1.15223	1.15223
290.029	1.2619	1.2619					272.916	1.17072	1.17072					280.144	1.13606	1.13606
291.216	1.09487	1.09487					273.894	1.14119	1.14119					280.945	1.16306	1.16306
292.232	1.16611	1.16611					274.413			1				281.951	1.15477	1.15477
293.133	1.27257	1.27257					274.971	1.15058	1.15058					282.918	1.16262	1.16262
294.015	1.36235	1.36235					275.891	1.13791	1.13791					283.902	1.15818	1.15818
295.042	1.09111	1.09111					276.846	1.13313	1.13313					284.916	1.19684	1.19684
296.085			1				277.894	1.1518	1.1518					285.936	1.13392	1.13392
296.273	1.03971	1.03971					279.131	1.16724	1.16724					285.955			1
297.145	1.24647	1.24647					279.991	1.13418	1.13418					287.095	1.17266	1.17266
297.98	1.05639	1.05639					280.529			1				287.941	1.14677	1.14677
298.974	1.02234	1.02234					280.892	1.11035	1.11035					289.016	1.15394	1.15394
299.973	1.05448	1.05448					282.112	1.11321	1.11321					289.923	1.19266	1.19266
300.996	1.03537	1.03537					283.151	1.14101	1.14101					291.214	1.17726	1.17726
302.461	1.17685	1.17685					283.904	1.15612	1.15612					292.067	1.15588	1.15588
303.341	1.24366	1.24366					284.864	1.17542	1.17542
304.041	1.19017	1.19017					286.117	1.13921	1.13921
							286.469			1
							286.957	1.13493	1.13493
							287.866	1.15811	1.15811
							289.109	1.15188	1.15188
							289.973	1.12625	1.12625
							290.883	1.17462	1.17462
							292.014	1.16054	1.16054
							292.459			1
							292.934	1.14534	1.14534
							293.859	1.16657	1.16657
							295.09	1.16348	1.16348
							295.97	1.15395	1.15395
							296.87	1.16449	1.16449
							297.851	1.18846	1.18846
							298.873	1.16712	1.16712
							299.905	1.16657	1.16657
[truncated: 11 more columns]

## Sheet: Figure 4c
crosslinking on-rate
	200 nm	100 nm	50 nm
841	125000	260000	564000
TZB + hA21G	283000	410000	565000
441	625000	722000	819000
degree of interlinking
	50 nm		100 nm		200 nm
	mean	SD	mean	SD	mean	SD
841	98.32	0.37	79.44	1.33	38.32	0.77
TZB + hA21G	99.08	0.21	88.05	0.8	45.56	0.48
441	99.24	0.31	90.51	0.94	51.48	0.91
see attached matlab files for more details

[truncated: 29 more sheets: Figure 5b, Figure 6a, Figure 6b, Figure 6c, Figure 6d, Figure 6e, Figure 6f, Figure 7, Figure 8a, Figure 8b, Figure 8c, Figure 8d, Figure 8e, Figure 9a, Figure 9b, Figure 9c, Supplementary Figure 1a, Supplementary Figure 1b, Supplementary Figure 2b, Supplementary Figure 2d …]
